# Supplementary material for: Comparative Proteomic Analysis of Liver Tissues and Serum in db/db Mice
Source: Int J Mol Sci. 2022 Aug 26;23(17):9687. doi: 10.3390/ijms23179687 (PMC9455973; doi:10.3390/ijms23179687)
Supplement: Supplementary file 1 [file ijms-23-09687-s001.zip]

Archive with 2 entries (2 files):
- 20220826-Yu Zhang-Supplementary Material-1.pdf
- Table S4 Lists of all differentially expressed proteins.xlsx
