# Supplementary material for: Comparative Proteomic Analysis of Liver Tissues and Serum in db/db Mice
Source: Int J Mol Sci. 2022 Aug 26;23(17):9687. doi: 10.3390/ijms23179687 (PMC9455973; doi:10.3390/ijms23179687)
Supplement: Supplementary file 1 [file ijms-23-09687-s001.zip › Table S4 Lists of all differentially expressed proteins.xlsx]

## Sheet: srm_dbvssrm_bks
Protein accession	Protein description	Gene name	srm_db/srm_bks Ratio	log2Fc	srm_db/srm_bks P value	Regulated Type	MW [kDa]	Coverage [%]	Peptides	Unique peptides	PSMs	srm_bks1	srm_bks2	srm_bks3	srm_bks4	srm_db1	srm_db2	srm_db3	srm_db4	Subcellular localization	KEGG KO No.	KEGG Gene	KEGG pathway	Biological Process	Cellular Component	Molecular Function	Pfam ID	Domain description	KOG category	KOG NO.	KOG description
Q63805	Alpha-1-acid glycoprotein 3 OS=Mus musculus OX=10090 GN=Orm3 PE=3 SV=1	Orm3	9.756	3.28629	0.0153754	Up	24.069	10.7	2	2	2	0.202	0.27	0.13	0.178	0.307	4.515	1.45	1.338	extracellular	K17308			GO:0001101 response to acid chemical; GO:0001775 cell activation; GO:0001817 regulation of cytokine production; GO:0001818 negative regulation of cytokine production; GO:0001819 positive regulation of cytokine production; GO:0002237 response to molecule of bacterial origin; GO:0002252 immune effector process; GO:0002263 cell activation involved in immune response; GO:0002274 myeloid leukocyte act…	GO:0000323 lytic vacuole; GO:0005576 extracellular region; GO:0005615 extracellular space; GO:0005622 intracellular; GO:0005623 cell; GO:0005737 cytoplasm; GO:0005764 lysosome; GO:0005766 primary lysosome; GO:0005773 vacuole; GO:0005775 vacuolar lumen; GO:0012505 endomembrane system; GO:0030141 secretory granule; GO:0031091 platelet alpha granule; GO:0031093 platelet alpha granule lumen; GO:00314…	GO:0005488 binding; GO:0008144 drug binding;	PF00061	Lipocalin / cytosolic fatty-acid binding protein family
Q8K1B8	Fermitin family homolog 3 OS=Mus musculus OX=10090 GN=Fermt3 PE=1 SV=1	Fermt3	1.309	0.388465	0.0327902	Up	75.634	5.7	3	3	3	0.847	1.016	0.774	1.021	1.017	1.146	1.206	1.418	nucleus	K17084	FERMT3; kindlin 3	mmu04611 Platelet activation	GO:0000902 cell morphogenesis; GO:0000904 cell morphogenesis involved in differentiation; GO:0001775 cell activation; GO:0002576 platelet degranulation; GO:0006810 transport; GO:0006887 exocytosis; GO:0006950 response to stress; GO:0007154 cell communication; GO:0007155 cell adhesion; GO:0007159 leukocyte cell-cell adhesion; GO:0007165 signal transduction; GO:0007166 cell surface receptor signali…	GO:0002102 podosome; GO:0005576 extracellular region; GO:0005622 intracellular; GO:0005623 cell; GO:0005737 cytoplasm; GO:0005856 cytoskeleton; GO:0012505 endomembrane system; GO:0015629 actin cytoskeleton; GO:0030141 secretory granule; GO:0031091 platelet alpha granule; GO:0031093 platelet alpha granule lumen; GO:0031410 cytoplasmic vesicle; GO:0031974 membrane-enclosed lumen; GO:0031982 vesicle…	GO:0005102 signaling receptor binding; GO:0005178 integrin binding; GO:0005488 binding; GO:0005515 protein binding; GO:0044877 protein-containing complex binding; GO:0050839 cell adhesion molecule binding;	PF00373; PF00169	FERM central domain; PH domain	T	KOG3727	Mitogen inducible gene product (contains ERM and PH domains)
P41160	Leptin OS=Mus musculus OX=10090 GN=Lep PE=1 SV=1	Lep	5.193	2.37657	0.0324167	Up	18.708	7.8	1	1	1	0.287	0.373	0.28	0.411	0.597	4.624	0.788	1.007	mitochondria	K05424	LEP; leptin	mmu04630 JAK-STAT signaling pathway; mmu04060 Cytokine-cytokine receptor interaction; mmu04920 Adipocytokine signaling pathway; mmu04080 Neuroactive ligand-receptor interaction; mmu04152 AMPK signaling pathway; mmu04932 Non-alcoholic fatty liver disease	GO:0000003 reproduction; GO:0000122 negative regulation of transcription by RNA polymerase II; GO:0001101 response to acid chemical; GO:0001501 skeletal system development; GO:0001503 ossification; GO:0001525 angiogenesis; GO:0001542 ovulation from ovarian follicle; GO:0001568 blood vessel development; GO:0001666 response to hypoxia; GO:0001775 cell activation; GO:0001816 cytokine production; GO:…	GO:0005576 extracellular region; GO:0005615 extracellular space; GO:0005622 intracellular; GO:0005623 cell; GO:0005737 cytoplasm;	GO:0005102 signaling receptor binding; GO:0005125 cytokine activity; GO:0005179 hormone activity; GO:0005488 binding; GO:0005515 protein binding; GO:0030545 receptor regulator activity; GO:0048018 receptor ligand activity; GO:0051427 hormone receptor binding; GO:0051428 peptide hormone receptor binding; GO:0098772 molecular function regulator;	PF02024	Leptin
Q8CFX1	GDH/6PGL endoplasmic bifunctional protein OS=Mus musculus OX=10090 GN=H6pd PE=1 SV=2	H6pd	3.953	1.98295	0.0213815	Up	88.927	12.3	10	10	12	0.381	0.372	0.474	0.43	1.248	3.727	0.741	0.834	extracellular	K13937	H6PD; hexose-6-phosphate dehydrogenase [EC:1.1.1.47 3.1.1.31]	mmu01200 Carbon metabolism; mmu00030 Pentose phosphate pathway; mmu01100 Metabolic pathways	GO:0005975 carbohydrate metabolic process; GO:0006081 cellular aldehyde metabolic process; GO:0006098 pentose-phosphate shunt; GO:0006139 nucleobase-containing compound metabolic process; GO:0006725 cellular aromatic compound metabolic process; GO:0006732 coenzyme metabolic process; GO:0006733 oxidoreduction coenzyme metabolic process; GO:0006739 NADP metabolic process; GO:0006753 nucleoside phos…	GO:0005622 intracellular; GO:0005623 cell; GO:0005737 cytoplasm; GO:0005739 mitochondrion; GO:0005783 endoplasmic reticulum; GO:0005788 endoplasmic reticulum lumen; GO:0012505 endomembrane system; GO:0031974 membrane-enclosed lumen; GO:0043226 organelle; GO:0043227 membrane-bounded organelle; GO:0043229 intracellular organelle; GO:0043231 intracellular membrane-bounded organelle; GO:0043233 organ…	GO:0000166 nucleotide binding; GO:0003824 catalytic activity; GO:0004345 glucose-6-phosphate dehydrogenase activity; GO:0005488 binding; GO:0016491 oxidoreductase activity; GO:0016614 oxidoreductase activity, acting on CH-OH group of donors; GO:0016616 oxidoreductase activity, acting on the CH-OH group of donors, NAD or NADP as acceptor; GO:0016787 hydrolase activity; GO:0016788 hydrolase activit…	PF00479; PF02781; PF01182	Glucose-6-phosphate dehydrogenase, NAD binding domain; Glucose-6-phosphate dehydrogenase, C-terminal domain; Glucosamine-6-phosphate isomerases/6-phosphogluconolactonase	G	KOG3147	6-phosphogluconolactonase - like protein
P61939	Thyroxine-binding globulin OS=Mus musculus OX=10090 GN=Serpina7 PE=2 SV=1	Serpina7	3.87	1.95233	0.0473898	Up	47.052	21.1	8	8	22	0.382	0.383	0.434	0.511	0.614	4.126	0.864	1.014	extracellular	K20734	SERPINA7; thyroxine-binding globulin	mmu04918 Thyroid hormone synthesis	GO:0001101 response to acid chemical; GO:0006810 transport; GO:0007275 multicellular organism development; GO:0007568 aging; GO:0007584 response to nutrient; GO:0009605 response to external stimulus; GO:0009719 response to endogenous stimulus; GO:0009725 response to hormone; GO:0009791 post-embryonic development; GO:0009892 negative regulation of metabolic process; GO:0009914 hormone transport; G…	GO:0005576 extracellular region; GO:0005615 extracellular space;	GO:0004857 enzyme inhibitor activity; GO:0004866 endopeptidase inhibitor activity; GO:0004867 serine-type endopeptidase inhibitor activity; GO:0005215 transporter activity; GO:0005488 binding; GO:0015291 secondary active transmembrane transporter activity; GO:0015349 thyroid hormone transmembrane transporter activity; GO:0022804 active transmembrane transporter activity; GO:0022857 transmembrane …	PF00079	Serpin (serine protease inhibitor)	V	KOG2392	Serpin
Q3UEG6	Alanine--glyoxylate aminotransferase 2, mitochondrial OS=Mus musculus OX=10090 GN=Agxt2 PE=1 SV=1	Agxt2	3.755	1.90881	0.0339527	Up	57.114	3.9	2	2	2	0.421	0.462	0.492	0.383	3.904	0.981	0.652	1.064	mitochondria	K00827	AGXT2; alanine-glyoxylate transaminase / (R)-3-amino-2-methylpropionate-pyruvate transaminase [EC:2.6.1.44 2.6.1.40]	mmu00260 Glycine, serine and threonine metabolism; mmu00250 Alanine, aspartate and glutamate metabolism; mmu00270 Cysteine and methionine metabolism; mmu01100 Metabolic pathways; mmu00280 Valine, leucine and isoleucine degradation	GO:0001505 regulation of neurotransmitter levels; GO:0006081 cellular aldehyde metabolic process; GO:0006082 organic acid metabolic process; GO:0006520 cellular amino acid metabolic process; GO:0006522 alanine metabolic process; GO:0006524 alanine catabolic process; GO:0006544 glycine metabolic process; GO:0006545 glycine biosynthetic process; GO:0006807 nitrogen compound metabolic process; GO:00…	GO:0005622 intracellular; GO:0005623 cell; GO:0005737 cytoplasm; GO:0005739 mitochondrion; GO:0005759 mitochondrial matrix; GO:0031974 membrane-enclosed lumen; GO:0043226 organelle; GO:0043227 membrane-bounded organelle; GO:0043229 intracellular organelle; GO:0043231 intracellular membrane-bounded organelle; GO:0043233 organelle lumen; GO:0070013 intracellular organelle lumen;	GO:0003824 catalytic activity; GO:0005488 binding; GO:0005515 protein binding; GO:0008144 drug binding; GO:0008453 alanine-glyoxylate transaminase activity; GO:0008483 transaminase activity; GO:0016223 beta-alanine-pyruvate transaminase activity; GO:0016740 transferase activity; GO:0016769 transferase activity, transferring nitrogenous groups; GO:0019842 vitamin binding; GO:0030170 pyridoxal phos…	PF00202	Aminotransferase class-III	E	KOG1404	Alanine-glyoxylate aminotransferase AGT2
Q9QXD6	Fructose-1,6-bisphosphatase 1 OS=Mus musculus OX=10090 GN=Fbp1 PE=1 SV=3	Fbp1	3.592	1.84479	0.0038502	Up	36.912	10.7	3	3	3	0.488	0.339	0.489	0.507	1.358	2.812	0.854	1.525	cytoplasm	K03841	FBP; fructose-1,6-bisphosphatase I [EC:3.1.3.11]	mmu01200 Carbon metabolism; mmu00030 Pentose phosphate pathway; mmu04922 Glucagon signaling pathway; mmu01100 Metabolic pathways; mmu00051 Fructose and mannose metabolism; mmu04152 AMPK signaling pathway; mmu00010 Glycolysis / Gluconeogenesis; mmu04910 Insulin signaling pathway	GO:0000122 negative regulation of transcription by RNA polymerase II; GO:0001558 regulation of cell growth; GO:0005975 carbohydrate metabolic process; GO:0005984 disaccharide metabolic process; GO:0005985 sucrose metabolic process; GO:0005986 sucrose biosynthetic process; GO:0005996 monosaccharide metabolic process; GO:0006000 fructose metabolic process; GO:0006002 fructose 6-phosphate metabolic …	GO:0005622 intracellular; GO:0005623 cell; GO:0005634 nucleus; GO:0005737 cytoplasm; GO:0005829 cytosol; GO:0043226 organelle; GO:0043227 membrane-bounded organelle; GO:0043229 intracellular organelle; GO:0043231 intracellular membrane-bounded organelle;	GO:0000166 nucleotide binding; GO:0003824 catalytic activity; GO:0005488 binding; GO:0005515 protein binding; GO:0008144 drug binding; GO:0016208 AMP binding; GO:0016787 hydrolase activity; GO:0016788 hydrolase activity, acting on ester bonds; GO:0016791 phosphatase activity; GO:0017076 purine nucleotide binding; GO:0019203 carbohydrate phosphatase activity; GO:0030246 carbohydrate binding; GO:00…	PF00316	Fructose-1-6-bisphosphatase	G	KOG1458	Fructose-1,6-bisphosphatase
Q8VC30	Triokinase/FMN cyclase OS=Mus musculus OX=10090 GN=Tkfc PE=1 SV=1	Tkfc	3.398	1.76469	0.0103486	Up	59.69	1.7	1	1	1	0.588	0.395	0.321	0.62	0.728	2.15	1.28	2.38	nucleus	K00863	DAK; triose/dihydroxyacetone kinase / FAD-AMP lyase (cyclizing) [EC:2.7.1.28 2.7.1.29 4.6.1.15]	mmu01200 Carbon metabolism; mmu00561 Glycerolipid metabolism; mmu04622 RIG-I-like receptor signaling pathway; mmu01100 Metabolic pathways; mmu00051 Fructose and mannose metabolism	GO:0001817 regulation of cytokine production; GO:0002376 immune system process; GO:0002682 regulation of immune system process; GO:0002683 negative regulation of immune system process; GO:0002697 regulation of immune effector process; GO:0002698 negative regulation of immune effector process; GO:0002831 regulation of response to biotic stimulus; GO:0002832 negative regulation of response to bioti…	GO:0005622 intracellular; GO:0005623 cell; GO:0005737 cytoplasm; GO:0005829 cytosol;	GO:0003824 catalytic activity; GO:0004371 glycerone kinase activity; GO:0009975 cyclase activity; GO:0016301 kinase activity; GO:0016740 transferase activity; GO:0016772 transferase activity, transferring phosphorus-containing groups; GO:0016773 phosphotransferase activity, alcohol group as acceptor; GO:0016829 lyase activity; GO:0016849 phosphorus-oxygen lyase activity; GO:0034012 FAD-AMP lyase …			G	KOG2426	Dihydroxyacetone kinase/glycerone kinase
P21107	Tropomyosin alpha-3 chain OS=Mus musculus OX=10090 GN=Tpm3 PE=1 SV=3	Tpm3	1.301	0.379621	0.0414111	Up	32.994	11.6	4	2	4	0.95	1.076	0.811	0.819	0.963	1.17	1.244	1.379	cytoplasm	K09290	TPM3; tropomyosin 3	mmu04260 Cardiac muscle contraction; mmu04261 Adrenergic signaling in cardiomyocytes; mmu05414 Dilated cardiomyopathy; mmu05410 Hypertrophic cardiomyopathy; mmu05216 Thyroid cancer; mmu05200 Pathways in cancer						Z	KOG1003	Actin filament-coating protein tropomyosin
O35490	Betaine--homocysteine S-methyltransferase 1 OS=Mus musculus OX=10090 GN=Bhmt PE=1 SV=1	Bhmt	3.346	1.74244	0.00154715	Up	45.02	8.8	4	4	5	0.488	0.387	0.463	0.567	1.191	2.442	1.016	1.725	cytoplasm	K00544	BHMT; betaine-homocysteine S-methyltransferase [EC:2.1.1.5]	mmu00260 Glycine, serine and threonine metabolism; mmu00270 Cysteine and methionine metabolism; mmu01100 Metabolic pathways	GO:0000096 sulfur amino acid metabolic process; GO:0000097 sulfur amino acid biosynthetic process; GO:0001505 regulation of neurotransmitter levels; GO:0006082 organic acid metabolic process; GO:0006464 cellular protein modification process; GO:0006479 protein methylation; GO:0006520 cellular amino acid metabolic process; GO:0006521 regulation of cellular amino acid metabolic process; GO:0006555 …	GO:0005576 extracellular region; GO:0005615 extracellular space; GO:0005622 intracellular; GO:0005623 cell; GO:0005737 cytoplasm; GO:0005829 cytosol; GO:0031982 vesicle; GO:0032991 protein-containing complex; GO:0043226 organelle; GO:0043227 membrane-bounded organelle; GO:0043230 extracellular organelle; GO:0070062 extracellular exosome; GO:1903561 extracellular vesicle;	GO:0003824 catalytic activity; GO:0005488 binding; GO:0008168 methyltransferase activity; GO:0008172 S-methyltransferase activity; GO:0008270 zinc ion binding; GO:0016740 transferase activity; GO:0016741 transferase activity, transferring one-carbon groups; GO:0043167 ion binding; GO:0043169 cation binding; GO:0044877 protein-containing complex binding; GO:0046872 metal ion binding; GO:0046914 tr…			E	KOG1579	Homocysteine S-methyltransferase
P24549	Retinal dehydrogenase 1 OS=Mus musculus OX=10090 GN=Aldh1a1 PE=1 SV=5	Aldh1a1	2.984	1.57725	0.0480224	Up	54.467	7.4	4	3	7	0.54	0.508	0.501	0.49	0.73	2.854	0.976	1.524	cytoplasm	K07249	ALDH1A; retinal dehydrogenase [EC:1.2.1.36]	mmu00830 Retinol metabolism; mmu01100 Metabolic pathways	GO:0000003 reproduction; GO:0001101 response to acid chemical; GO:0001523 retinoid metabolic process; GO:0001654 eye development; GO:0001655 urogenital system development; GO:0001822 kidney development; GO:0001889 liver development; GO:0002009 morphogenesis of an epithelium; GO:0002072 optic cup morphogenesis involved in camera-type eye development; GO:0002138 retinoic acid biosynthetic process; …	GO:0005622 intracellular; GO:0005623 cell; GO:0005634 nucleus; GO:0005737 cytoplasm; GO:0005829 cytosol; GO:0043226 organelle; GO:0043227 membrane-bounded organelle; GO:0043229 intracellular organelle; GO:0043231 intracellular membrane-bounded organelle;	GO:0000166 nucleotide binding; GO:0001758 retinal dehydrogenase activity; GO:0003824 catalytic activity; GO:0004028 3-chloroallyl aldehyde dehydrogenase activity; GO:0004029 aldehyde dehydrogenase (NAD+) activity; GO:0005488 binding; GO:0005515 protein binding; GO:0016491 oxidoreductase activity; GO:0016620 oxidoreductase activity, acting on the aldehyde or oxo group of donors, NAD or NADP as acc…			C	KOG2450	Aldehyde dehydrogenase
Q91Y97	Fructose-bisphosphate aldolase B OS=Mus musculus OX=10090 GN=Aldob PE=1 SV=3	Aldob	2.929	1.55041	0.00249063	Up	39.507	29.4	10	9	19	0.448	0.406	0.464	0.841	1.412	2.173	1.097	1.642	cytoplasm	K01623	ALDO; fructose-bisphosphate aldolase, class I [EC:4.1.2.13]	mmu01230 Biosynthesis of amino acids; mmu01200 Carbon metabolism; mmu00030 Pentose phosphate pathway; mmu01100 Metabolic pathways; mmu00010 Glycolysis / Gluconeogenesis; mmu00051 Fructose and mannose metabolism; mmu04066 HIF-1 signaling pathway	GO:0001101 response to acid chemical; GO:0001889 liver development; GO:0005975 carbohydrate metabolic process; GO:0005996 monosaccharide metabolic process; GO:0006000 fructose metabolic process; GO:0006001 fructose catabolic process; GO:0006006 glucose metabolic process; GO:0006007 glucose catabolic process; GO:0006081 cellular aldehyde metabolic process; GO:0006082 organic acid metabolic process…	GO:0000323 lytic vacuole; GO:0005622 intracellular; GO:0005623 cell; GO:0005634 nucleus; GO:0005737 cytoplasm; GO:0005764 lysosome; GO:0005773 vacuole; GO:0005783 endoplasmic reticulum; GO:0005789 endoplasmic reticulum membrane; GO:0005790 smooth endoplasmic reticulum; GO:0005791 rough endoplasmic reticulum; GO:0005813 centrosome; GO:0005815 microtubule organizing center; GO:0005829 cytosol; GO:0…	GO:0003824 catalytic activity; GO:0004332 fructose-bisphosphate aldolase activity; GO:0005488 binding; GO:0005515 protein binding; GO:0005543 phospholipid binding; GO:0008092 cytoskeletal protein binding; GO:0008289 lipid binding; GO:0016829 lyase activity; GO:0016830 carbon-carbon lyase activity; GO:0016832 aldehyde-lyase activity; GO:0019899 enzyme binding; GO:0030246 carbohydrate binding; GO:0…	PF00274	Fructose-bisphosphate aldolase class-I	G	KOG1557	Fructose-biphosphate aldolase
Q80T69	Lysine-specific demethylase 9 OS=Mus musculus OX=10090 GN=Rsbn1 PE=1 SV=3	Rsbn1	2.815	1.49313	2.29752e-06	Up	89.25	0.9	1	1	1	0.583	0.532	0.489	0.609	1.459	1.473	1.643	1.654	nucleus	K22610				GO:0005622 intracellular; GO:0005623 cell; GO:0005634 nucleus; GO:0043226 organelle; GO:0043227 membrane-bounded organelle; GO:0043229 intracellular organelle; GO:0043231 intracellular membrane-bounded organelle;				S	KOG4425	Uncharacterized conserved protein
O09173	Homogentisate 1,2-dioxygenase OS=Mus musculus OX=10090 GN=Hgd PE=1 SV=2	Hgd	2.745	1.45681	0.00648261	Up	49.959	9.2	3	3	3	0.53	0.371	0.583	0.759	1.822	2.148	0.908	1.279	cytoplasm	K00451	HGD; homogentisate 1,2-dioxygenase [EC:1.13.11.5]	mmu01100 Metabolic pathways; mmu00350 Tyrosine metabolism	GO:0006082 organic acid metabolic process; GO:0006520 cellular amino acid metabolic process; GO:0006558 L-phenylalanine metabolic process; GO:0006559 L-phenylalanine catabolic process; GO:0006570 tyrosine metabolic process; GO:0006572 tyrosine catabolic process; GO:0006725 cellular aromatic compound metabolic process; GO:0006807 nitrogen compound metabolic process; GO:0008152 metabolic process; G…	GO:0005622 intracellular; GO:0005623 cell; GO:0005737 cytoplasm; GO:0005829 cytosol;	GO:0003824 catalytic activity; GO:0004411 homogentisate 1,2-dioxygenase activity; GO:0005488 binding; GO:0005515 protein binding; GO:0016491 oxidoreductase activity; GO:0016701 oxidoreductase activity, acting on single donors with incorporation of molecular oxygen; GO:0016702 oxidoreductase activity, acting on single donors with incorporation of molecular oxygen, incorporation of two atoms of oxy…			E	KOG1417	Homogentisate 1,2-dioxygenase
P68368	Tubulin alpha-4A chain OS=Mus musculus OX=10090 GN=Tuba4a PE=1 SV=1	Tuba4a	1.435	0.521051	0.0135873	Up	49.924	11.6	5	5	5	0.849	0.954	0.72	0.94	1.147	1.042	1.26	1.522	cytoskeleton	K07374	TUBA; tubulin alpha	mmu05020 Prion disease; mmu05016 Huntington disease; mmu05132 Salmonella infection; mmu05014 Amyotrophic lateral sclerosis; mmu05010 Alzheimer disease; mmu04540 Gap junction; mmu04210 Apoptosis; mmu05022 Pathways of neurodegeneration - multiple diseases; mmu04145 Phagosome; mmu04530 Tight junction; mmu05012 Parkinson disease	GO:0000086 G2/M transition of mitotic cell cycle; GO:0000278 mitotic cell cycle; GO:0002576 platelet degranulation; GO:0006810 transport; GO:0006887 exocytosis; GO:0006996 organelle organization; GO:0007049 cell cycle; GO:0007346 regulation of mitotic cell cycle; GO:0009987 cellular process; GO:0010389 regulation of G2/M transition of mitotic cell cycle; GO:0010564 regulation of cell cycle proces…	GO:0005576 extracellular region; GO:0005622 intracellular; GO:0005623 cell; GO:0005737 cytoplasm; GO:0005829 cytosol; GO:0005856 cytoskeleton; GO:0005874 microtubule; GO:0015630 microtubule cytoskeleton; GO:0043226 organelle; GO:0043228 non-membrane-bounded organelle; GO:0043229 intracellular organelle; GO:0043232 intracellular non-membrane-bounded organelle; GO:0099080 supramolecular complex; GO…	GO:0005488 binding; GO:0005515 protein binding; GO:0019899 enzyme binding; GO:0019900 kinase binding; GO:0019901 protein kinase binding;	PF00091; PF03953	Tubulin/FtsZ family, GTPase domain; Tubulin C-terminal domain	Z	KOG1376	Alpha tubulin
B2RXS4	Plexin-B2 OS=Mus musculus OX=10090 GN=Plxnb2 PE=1 SV=1	Plxnb2	2.732	1.44996	0.00375118	Up	206.23	6.6	10	10	13	0.642	0.544	0.523	0.515	2.286	1.618	1.295	0.877	plasma membrane	K06821	PLXNB; plexin B	mmu04360 Axon guidance	GO:0001838 embryonic epithelial tube formation; GO:0001841 neural tube formation; GO:0001843 neural tube closure; GO:0001932 regulation of protein phosphorylation; GO:0002009 morphogenesis of an epithelium; GO:0007154 cell communication; GO:0007155 cell adhesion; GO:0007156 homophilic cell adhesion via plasma membrane adhesion molecules; GO:0007162 negative regulation of cell adhesion; GO:0007165…	GO:0005623 cell; GO:0005886 plasma membrane; GO:0005887 integral component of plasma membrane; GO:0016020 membrane; GO:0016021 integral component of membrane; GO:0031224 intrinsic component of membrane; GO:0031226 intrinsic component of plasma membrane; GO:0071944 cell periphery;	GO:0004888 transmembrane signaling receptor activity; GO:0017154 semaphorin receptor activity; GO:0038023 signaling receptor activity; GO:0060089 molecular transducer activity;	PF01833	IPT/TIG domain	T	KOG3610	Plexins (functional semaphorin receptors)
P17182	Alpha-enolase OS=Mus musculus OX=10090 GN=Eno1 PE=1 SV=3	Eno1	2.675	1.41954	0.0417877	Up	47.14	16.4	8	8	12	0.514	0.546	0.607	0.563	1.052	3.077	0.69	1.146	cytoplasm	K01689	ENO; enolase [EC:4.2.1.11]	mmu01230 Biosynthesis of amino acids; mmu01200 Carbon metabolism; mmu01100 Metabolic pathways; mmu00010 Glycolysis / Gluconeogenesis; mmu03018 RNA degradation; mmu04066 HIF-1 signaling pathway	GO:0000122 negative regulation of transcription by RNA polymerase II; GO:0000165 MAPK cascade; GO:0001666 response to hypoxia; GO:0001701 in utero embryonic development; GO:0005975 carbohydrate metabolic process; GO:0005996 monosaccharide metabolic process; GO:0006006 glucose metabolic process; GO:0006007 glucose catabolic process; GO:0006082 organic acid metabolic process; GO:0006090 pyruvate me…	GO:0000015 phosphopyruvate hydratase complex; GO:0005622 intracellular; GO:0005623 cell; GO:0005737 cytoplasm; GO:0005829 cytosol; GO:0005886 plasma membrane; GO:0005938 cell cortex; GO:0009986 cell surface; GO:0016020 membrane; GO:0019897 extrinsic component of plasma membrane; GO:0019898 extrinsic component of membrane; GO:0030424 axon; GO:0030426 growth cone; GO:0030427 site of polarized growt…	GO:0000976 transcription regulatory region sequence-specific DNA binding; GO:0000977 RNA polymerase II transcription regulatory region sequence-specific DNA binding; GO:0000981 DNA-binding transcription factor activity, RNA polymerase II-specific; GO:0001067 regulatory region nucleic acid binding; GO:0001227 DNA-binding transcription repressor activity, RNA polymerase II-specific; GO:0003676 nucl…	PF03952; PF00113	Enolase, N-terminal domain; Enolase, C-terminal TIM barrel domain	G	KOG2670	Enolase
Q8BH70	F-box/LRR-repeat protein 4 OS=Mus musculus OX=10090 GN=Fbxl4 PE=1 SV=1	Fbxl4	2.611	1.3846	1.8396e-06	Up	70.268	1.6	1	1	4	0.604	0.588	0.519	0.617	1.413	1.474	1.515	1.676	mitochondria	K10270			GO:0000209 protein polyubiquitination; GO:0006464 cellular protein modification process; GO:0006508 proteolysis; GO:0006511 ubiquitin-dependent protein catabolic process; GO:0006807 nitrogen compound metabolic process; GO:0008152 metabolic process; GO:0009056 catabolic process; GO:0009057 macromolecule catabolic process; GO:0009987 cellular process; GO:0016567 protein ubiquitination; GO:0019538 p…	GO:0000151 ubiquitin ligase complex; GO:0005622 intracellular; GO:0005623 cell; GO:0005634 nucleus; GO:0005654 nucleoplasm; GO:0005737 cytoplasm; GO:0005739 mitochondrion; GO:0005740 mitochondrial envelope; GO:0005758 mitochondrial intermembrane space; GO:0005829 cytosol; GO:0016604 nuclear body; GO:0016607 nuclear speck; GO:0031967 organelle envelope; GO:0031970 organelle envelope lumen; GO:0031…	GO:0003824 catalytic activity; GO:0004842 ubiquitin-protein transferase activity; GO:0016740 transferase activity; GO:0019787 ubiquitin-like protein transferase activity; GO:0140096 catalytic activity, acting on a protein;	PF00646	F-box domain	S	KOG1947	Leucine rich repeat proteins, some proteins contain F-box
Q8C4J0	Coiled-coil domain-containing protein 60 OS=Mus musculus OX=10090 GN=Ccdc60 PE=2 SV=1	Ccdc60	2.562	1.35727	0.000606841	Up	62.968	1.3	1	1	1	0.593	0.547	0.684	0.528	2.042	1.538	1.333	1.112	mitochondria
P13707	Glycerol-3-phosphate dehydrogenase [NAD(+)], cytoplasmic OS=Mus musculus OX=10090 GN=Gpd1 PE=1 SV=3	Gpd1	2.555	1.35332	0.00263725	Up	37.572	6.9	3	3	3	0.595	0.584	0.594	0.634	1.105	1.518	1.136	2.391	cytoplasm	K00006	GPD1; glycerol-3-phosphate dehydrogenase (NAD+) [EC:1.1.1.8]	mmu00564 Glycerophospholipid metabolism	GO:0005975 carbohydrate metabolic process; GO:0005996 monosaccharide metabolic process; GO:0006006 glucose metabolic process; GO:0006066 alcohol metabolic process; GO:0006072 glycerol-3-phosphate metabolic process; GO:0006091 generation of precursor metabolites and energy; GO:0006094 gluconeogenesis; GO:0006109 regulation of carbohydrate metabolic process; GO:0006110 regulation of glycolytic proc…	GO:0005622 intracellular; GO:0005623 cell; GO:0005737 cytoplasm; GO:0005829 cytosol; GO:0009331 glycerol-3-phosphate dehydrogenase complex; GO:0032991 protein-containing complex; GO:1902494 catalytic complex; GO:1990204 oxidoreductase complex;	GO:0000166 nucleotide binding; GO:0003824 catalytic activity; GO:0004367 glycerol-3-phosphate dehydrogenase [NAD+] activity; GO:0004368 glycerol-3-phosphate dehydrogenase (quinone) activity; GO:0005488 binding; GO:0016491 oxidoreductase activity; GO:0016614 oxidoreductase activity, acting on CH-OH group of donors; GO:0016616 oxidoreductase activity, acting on the CH-OH group of donors, NAD or NAD…	PF07479	NAD-dependent glycerol-3-phosphate dehydrogenase C-terminus	C	KOG2711	Glycerol-3-phosphate dehydrogenase/dihydroxyacetone 3-phosphate reductase
P08032	Spectrin alpha chain, erythrocytic 1 OS=Mus musculus OX=10090 GN=Spta1 PE=1 SV=3	Spta1	1.429	0.515006	0.0455068	Up	279.86	1.8	4	4	4	0.67	0.916	0.867	1.027	1.279	0.893	1.384	1.418	cytoplasm,nucleus	K06114	SPTA; spectrin alpha	mmu04210 Apoptosis	GO:0000165 MAPK cascade; GO:0000902 cell morphogenesis; GO:0000904 cell morphogenesis involved in differentiation; GO:0001776 leukocyte homeostasis; GO:0002260 lymphocyte homeostasis; GO:0002376 immune system process; GO:0002520 immune system development; GO:0002682 regulation of immune system process; GO:0002684 positive regulation of immune system process; GO:0002694 regulation of leukocyte act…	GO:0005622 intracellular; GO:0005623 cell; GO:0005737 cytoplasm; GO:0005829 cytosol; GO:0005856 cytoskeleton; GO:0005886 plasma membrane; GO:0005938 cell cortex; GO:0008091 spectrin; GO:0009898 cytoplasmic side of plasma membrane; GO:0014731 spectrin-associated cytoskeleton; GO:0015629 actin cytoskeleton; GO:0016020 membrane; GO:0030424 axon; GO:0030863 cortical cytoskeleton; GO:0030864 cortical …	GO:0003779 actin binding; GO:0005085 guanyl-nucleotide exchange factor activity; GO:0005088 Ras guanyl-nucleotide exchange factor activity; GO:0005198 structural molecule activity; GO:0005200 structural constituent of cytoskeleton; GO:0005488 binding; GO:0005515 protein binding; GO:0008092 cytoskeletal protein binding; GO:0017016 Ras GTPase binding; GO:0019899 enzyme binding; GO:0031267 small GTP…	PF00435; PF00018; PF08726	Spectrin repeat; SH3 domain; Ca2+ insensitive EF hand	Z	KOG0040	Ca2+-binding actin-bundling protein (spectrin), alpha chain (EF-Hand protein superfamily)
P05555	Integrin alpha-M OS=Mus musculus OX=10090 GN=Itgam PE=1 SV=2	Itgam	2.493	1.31788	0.0218369	Up	127.48	1.4	2	2	2	0.552	0.624	0.613	0.61	1.816	2.078	0.863	1.224	peroxisome	K06461	ITGAM; integrin alpha M	mmu05221 Acute myeloid leukemia; mmu04015 Rap1 signaling pathway; mmu05140 Leishmaniasis; mmu05134 Legionellosis; mmu04810 Regulation of actin cytoskeleton; mmu05146 Amoebiasis; mmu04514 Cell adhesion molecules; mmu05152 Tuberculosis; mmu05202 Transcriptional misregulation in cancer; mmu05150 Staphylococcus aureus infection; mmu04640 Hematopoietic cell lineage; mmu05133 Pertussis; mmu04610 Comple…	GO:0001774 microglial cell activation; GO:0001775 cell activation; GO:0001776 leukocyte homeostasis; GO:0001780 neutrophil homeostasis; GO:0001781 neutrophil apoptotic process; GO:0002218 activation of innate immune response; GO:0002221 pattern recognition receptor signaling pathway; GO:0002224 toll-like receptor signaling pathway; GO:0002252 immune effector process; GO:0002253 activation of immu…	GO:0005576 extracellular region; GO:0005615 extracellular space; GO:0005622 intracellular; GO:0005623 cell; GO:0005634 nucleus; GO:0005737 cytoplasm; GO:0005886 plasma membrane; GO:0005887 integral component of plasma membrane; GO:0008305 integrin complex; GO:0009897 external side of plasma membrane; GO:0009986 cell surface; GO:0012505 endomembrane system; GO:0012506 vesicle membrane; GO:0016020 …	GO:0001846 opsonin binding; GO:0001848 complement binding; GO:0001851 complement component C3b binding; GO:0005488 binding; GO:0005515 protein binding; GO:0005539 glycosaminoglycan binding; GO:0008201 heparin binding; GO:0031072 heat shock protein binding; GO:0043167 ion binding; GO:0043168 anion binding; GO:0043394 proteoglycan binding; GO:0043395 heparan sulfate proteoglycan binding; GO:0046982…	PF00092	von Willebrand factor type A domain	W	KOG3637	Vitronectin receptor, alpha subunit
B2RX12	Canalicular multispecific organic anion transporter 2 OS=Mus musculus OX=10090 GN=Abcc3 PE=1 SV=1	Abcc3	1.342	0.424385	0.00250413	Up	169.12	0.9	1	1	1	0.94	0.965	0.838	0.844	1.07	1.342	1.21	1.193	plasma membrane	K05667	ABCC3; ATP-binding cassette, subfamily C (CFTR/MRP), member 3	mmu04976 Bile secretion; mmu02010 ABC transporters; mmu01523 Antifolate resistance	GO:0002237 response to molecule of bacterial origin; GO:0006810 transport; GO:0006811 ion transport; GO:0006820 anion transport; GO:0006855 drug transmembrane transport; GO:0006869 lipid transport; GO:0009605 response to external stimulus; GO:0009607 response to biotic stimulus; GO:0009617 response to bacterium; GO:0009719 response to endogenous stimulus; GO:0009725 response to hormone; GO:001003…	GO:0005623 cell; GO:0005886 plasma membrane; GO:0005887 integral component of plasma membrane; GO:0016020 membrane; GO:0016021 integral component of membrane; GO:0016323 basolateral plasma membrane; GO:0031224 intrinsic component of membrane; GO:0031226 intrinsic component of plasma membrane; GO:0071944 cell periphery; GO:0098590 plasma membrane region;	GO:0000166 nucleotide binding; GO:0003824 catalytic activity; GO:0005215 transporter activity; GO:0005319 lipid transporter activity; GO:0005342 organic acid transmembrane transporter activity; GO:0005488 binding; GO:0005524 ATP binding; GO:0008028 monocarboxylic acid transmembrane transporter activity; GO:0008144 drug binding; GO:0008509 anion transmembrane transporter activity; GO:0008514 organ…	PF00005	ABC transporter	Q	KOG0054	Multidrug resistance-associated protein/mitoxantrone resistance protein, ABC superfamily
Q64442	Sorbitol dehydrogenase OS=Mus musculus OX=10090 GN=Sord PE=1 SV=3	Sord	2.449	1.29219	0.0152504	Up	38.249	20.4	7	7	11	0.515	0.484	0.628	0.816	1.16	2.601	0.946	1.277	cytoplasm	K00008	SORD; L-iditol 2-dehydrogenase [EC:1.1.1.14]	mmu00040 Pentose and glucuronate interconversions; mmu01100 Metabolic pathways; mmu00051 Fructose and mannose metabolism	GO:0005975 carbohydrate metabolic process; GO:0005996 monosaccharide metabolic process; GO:0006000 fructose metabolic process; GO:0006006 glucose metabolic process; GO:0006059 hexitol metabolic process; GO:0006060 sorbitol metabolic process; GO:0006062 sorbitol catabolic process; GO:0006063 uronic acid metabolic process; GO:0006064 glucuronate catabolic process; GO:0006066 alcohol metabolic proce…	GO:0005576 extracellular region; GO:0005615 extracellular space; GO:0005622 intracellular; GO:0005623 cell; GO:0005737 cytoplasm; GO:0005739 mitochondrion; GO:0005829 cytosol; GO:0005929 cilium; GO:0016020 membrane; GO:0031514 motile cilium; GO:0031982 vesicle; GO:0032991 protein-containing complex; GO:0042995 cell projection; GO:0043226 organelle; GO:0043227 membrane-bounded organelle; GO:004322…	GO:0000166 nucleotide binding; GO:0003824 catalytic activity; GO:0003939 L-iditol 2-dehydrogenase activity; GO:0005488 binding; GO:0005515 protein binding; GO:0008270 zinc ion binding; GO:0016491 oxidoreductase activity; GO:0016614 oxidoreductase activity, acting on CH-OH group of donors; GO:0016616 oxidoreductase activity, acting on the CH-OH group of donors, NAD or NADP as acceptor; GO:0030246 …	PF08240	Alcohol dehydrogenase GroES-like domain	Q	KOG0024	Sorbitol dehydrogenase
P16460	Argininosuccinate synthase OS=Mus musculus OX=10090 GN=Ass1 PE=1 SV=1	Ass1	2.379	1.25036	0.0493333	Up	46.584	5.8	3	3	3	0.562	0.56	0.672	0.686	1.14	2.727	0.65	1.382	cytoplasm	K01940	argG; argininosuccinate synthase [EC:6.3.4.5]	mmu01230 Biosynthesis of amino acids; mmu05418 Fluid shear stress and atherosclerosis; mmu00250 Alanine, aspartate and glutamate metabolism; mmu01100 Metabolic pathways; mmu00220 Arginine biosynthesis	GO:0000050 urea cycle; GO:0000052 citrulline metabolic process; GO:0000053 argininosuccinate metabolic process; GO:0001101 response to acid chemical; GO:0001505 regulation of neurotransmitter levels; GO:0001655 urogenital system development; GO:0001822 kidney development; GO:0001889 liver development; GO:0002237 response to molecule of bacterial origin; GO:0002376 immune system process; GO:000252…	GO:0000323 lytic vacuole; GO:0005622 intracellular; GO:0005623 cell; GO:0005634 nucleus; GO:0005737 cytoplasm; GO:0005739 mitochondrion; GO:0005740 mitochondrial envelope; GO:0005741 mitochondrial outer membrane; GO:0005764 lysosome; GO:0005773 vacuole; GO:0005783 endoplasmic reticulum; GO:0005829 cytosol; GO:0012505 endomembrane system; GO:0016020 membrane; GO:0019867 outer membrane; GO:0031090 …	GO:0003824 catalytic activity; GO:0004055 argininosuccinate synthase activity; GO:0005488 binding; GO:0005515 protein binding; GO:0015643 toxic substance binding; GO:0016597 amino acid binding; GO:0016874 ligase activity; GO:0016879 ligase activity, forming carbon-nitrogen bonds; GO:0031406 carboxylic acid binding; GO:0036094 small molecule binding; GO:0042802 identical protein binding; GO:004316…			E	KOG1706	Argininosuccinate synthase
Q3V0K9	Plastin-1 OS=Mus musculus OX=10090 GN=Pls1 PE=1 SV=1	Pls1	2.374	1.24732	0.0191829	Up	70.407	3	2	1	3	0.555	0.741	0.557	0.632	1.367	2.558	0.828	1.147	cytoplasm	K17275			GO:0001951 intestinal D-glucose absorption; GO:0003008 system process; GO:0006810 transport; GO:0006996 organelle organization; GO:0007010 cytoskeleton organization; GO:0007015 actin filament organization; GO:0007586 digestion; GO:0008643 carbohydrate transport; GO:0009987 cellular process; GO:0016043 cellular component organization; GO:0022600 digestive system process; GO:0022607 cellular compon…	GO:0005622 intracellular; GO:0005623 cell; GO:0005737 cytoplasm; GO:0005856 cytoskeleton; GO:0005884 actin filament; GO:0005903 brush border; GO:0005938 cell cortex; GO:0015629 actin cytoskeleton; GO:0030863 cortical cytoskeleton; GO:0030864 cortical actin cytoskeleton; GO:0032432 actin filament bundle; GO:0043226 organelle; GO:0043228 non-membrane-bounded organelle; GO:0043229 intracellular orga…	GO:0003779 actin binding; GO:0005198 structural molecule activity; GO:0005200 structural constituent of cytoskeleton; GO:0005488 binding; GO:0005515 protein binding; GO:0008092 cytoskeletal protein binding; GO:0044877 protein-containing complex binding; GO:0051015 actin filament binding;	PF13499; PF00307	EF-hand domain pair; Calponin homology (CH) domain	Z	KOG0046	Ca2+-binding actin-bundling protein (fimbrin/plastin), EF-Hand protein superfamily
Q9Z0K8	Pantetheinase OS=Mus musculus OX=10090 GN=Vnn1 PE=1 SV=3	Vnn1	2.368	1.24367	0.0498439	Up	57.091	2.5	1	1	1	0.749	0.611	0.478	0.678	0.588	1.318	1.727	2.326	plasma membrane	K08069	VNN; pantetheine hydrolase [EC:3.5.1.92]	mmu00770 Pantothenate and CoA biosynthesis	GO:0001775 cell activation; GO:0002252 immune effector process; GO:0002263 cell activation involved in immune response; GO:0002274 myeloid leukocyte activation; GO:0002275 myeloid cell activation involved in immune response; GO:0002283 neutrophil activation involved in immune response; GO:0002366 leukocyte activation involved in immune response; GO:0002376 immune system process; GO:0002443 leukoc…	GO:0000323 lytic vacuole; GO:0005576 extracellular region; GO:0005622 intracellular; GO:0005623 cell; GO:0005737 cytoplasm; GO:0005764 lysosome; GO:0005765 lysosomal membrane; GO:0005766 primary lysosome; GO:0005773 vacuole; GO:0005774 vacuolar membrane; GO:0005886 plasma membrane; GO:0012505 endomembrane system; GO:0012506 vesicle membrane; GO:0016020 membrane; GO:0016021 integral component of m…	GO:0003824 catalytic activity; GO:0005488 binding; GO:0005543 phospholipid binding; GO:0008289 lipid binding; GO:0016787 hydrolase activity; GO:0016810 hydrolase activity, acting on carbon-nitrogen (but not peptide) bonds; GO:0016811 hydrolase activity, acting on carbon-nitrogen (but not peptide) bonds, in linear amides; GO:0017159 pantetheine hydrolase activity; GO:0034235 GPI anchor binding; GO…			E	KOG0806	Carbon-nitrogen hydrolase
P11835	Integrin beta-2 OS=Mus musculus OX=10090 GN=Itgb2 PE=1 SV=2	Itgb2	2.363	1.24062	0.0400908	Up	85.025	10.2	7	7	7	0.608	0.633	0.54	0.624	1.87	2.003	0.779	1.032	plasma membrane	K06464	ITGB2; integrin beta 2	mmu05134 Legionellosis; mmu04810 Regulation of actin cytoskeleton; mmu05166 Human T-cell leukemia virus 1 infection; mmu05150 Staphylococcus aureus infection; mmu04610 Complement and coagulation cascades; mmu04650 Natural killer cell mediated cytotoxicity; mmu04015 Rap1 signaling pathway; mmu05140 Leishmaniasis; mmu05416 Viral myocarditis; mmu05146 Amoebiasis; mmu05144 Malaria; mmu04514 Cell adhe…	GO:0001505 regulation of neurotransmitter levels; GO:0001667 ameboidal-type cell migration; GO:0001704 formation of primary germ layer; GO:0001706 endoderm formation; GO:0001774 microglial cell activation; GO:0001775 cell activation; GO:0001932 regulation of protein phosphorylation; GO:0002218 activation of innate immune response; GO:0002221 pattern recognition receptor signaling pathway; GO:0002…	GO:0005622 intracellular; GO:0005623 cell; GO:0005737 cytoplasm; GO:0005886 plasma membrane; GO:0005887 integral component of plasma membrane; GO:0008305 integrin complex; GO:0009897 external side of plasma membrane; GO:0009986 cell surface; GO:0012505 endomembrane system; GO:0012506 vesicle membrane; GO:0016020 membrane; GO:0016021 integral component of membrane; GO:0030141 secretory granule; GO…	GO:0001540 amyloid-beta binding; GO:0001846 opsonin binding; GO:0001848 complement binding; GO:0001851 complement component C3b binding; GO:0004888 transmembrane signaling receptor activity; GO:0005488 binding; GO:0005515 protein binding; GO:0019899 enzyme binding; GO:0019900 kinase binding; GO:0019901 protein kinase binding; GO:0030369 ICAM-3 receptor activity; GO:0031072 heat shock protein bind…	PF00362; PF07965; PF08725	Integrin, beta chain; Integrin beta tail domain; Integrin beta cytoplasmic domain	T	KOG1226	Integrin beta subunit (N-terminal portion of extracellular region)
Q9QUM0	Integrin alpha-IIb OS=Mus musculus OX=10090 GN=Itga2b PE=1 SV=2	Itga2b	1.386	0.470927	0.0174484	Up	112.68	1.5	2	2	2	1.061	0.756	0.827	0.874	1.422	1.028	1.286	1.141	extracellular	K06476	ITGA2B; integrin alpha 2B	mmu04015 Rap1 signaling pathway; mmu05165 Human papillomavirus infection; mmu05414 Dilated cardiomyopathy; mmu05418 Fluid shear stress and atherosclerosis; mmu04810 Regulation of actin cytoskeleton; mmu05412 Arrhythmogenic right ventricular cardiomyopathy; mmu04510 Focal adhesion; mmu04640 Hematopoietic cell lineage; mmu04151 PI3K-Akt signaling pathway; mmu04512 ECM-receptor interaction; mmu05222…	GO:0001775 cell activation; GO:0002576 platelet degranulation; GO:0002682 regulation of immune system process; GO:0002684 positive regulation of immune system process; GO:0002685 regulation of leukocyte migration; GO:0002687 positive regulation of leukocyte migration; GO:0006810 transport; GO:0006887 exocytosis; GO:0006950 response to stress; GO:0007155 cell adhesion; GO:0007160 cell-matrix adhes…	GO:0005576 extracellular region; GO:0005615 extracellular space; GO:0005622 intracellular; GO:0005623 cell; GO:0005737 cytoplasm; GO:0005886 plasma membrane; GO:0005912 adherens junction; GO:0005925 focal adhesion; GO:0009897 external side of plasma membrane; GO:0009986 cell surface; GO:0012505 endomembrane system; GO:0012506 vesicle membrane; GO:0016020 membrane; GO:0030054 cell junction; GO:003…	GO:0005488 binding; GO:0005515 protein binding; GO:0042802 identical protein binding; GO:0044877 protein-containing complex binding; GO:0050840 extracellular matrix binding; GO:0070051 fibrinogen binding;			W	KOG3637	Vitronectin receptor, alpha subunit
P35505	Fumarylacetoacetase OS=Mus musculus OX=10090 GN=Fah PE=1 SV=2	Fah	2.351	1.23327	0.00667406	Up	46.175	7.4	3	3	5	0.653	0.527	0.58	0.744	1.44	2.274	0.938	1.236	nucleus	K01555	FAH; fumarylacetoacetase [EC:3.7.1.2]	mmu01100 Metabolic pathways; mmu00350 Tyrosine metabolism	GO:0006082 organic acid metabolic process; GO:0006520 cellular amino acid metabolic process; GO:0006525 arginine metabolic process; GO:0006527 arginine catabolic process; GO:0006558 L-phenylalanine metabolic process; GO:0006559 L-phenylalanine catabolic process; GO:0006570 tyrosine metabolic process; GO:0006572 tyrosine catabolic process; GO:0006725 cellular aromatic compound metabolic process; G…	GO:0005622 intracellular; GO:0005623 cell; GO:0005737 cytoplasm; GO:0005829 cytosol;	GO:0003824 catalytic activity; GO:0004334 fumarylacetoacetase activity; GO:0016787 hydrolase activity; GO:0016822 hydrolase activity, acting on acid carbon-carbon bonds; GO:0016823 hydrolase activity, acting on acid carbon-carbon bonds, in ketonic substances;	PF09298	Domain of unknown function (DUF1969)	G	KOG2843	Fumarylacetoacetase
O08710	Thyroglobulin OS=Mus musculus OX=10090 GN=Tg PE=1 SV=3	Tg	2.342	1.22774	0.00813306	Up	304.47	1	3	3	4	0.526	0.677	0.597	0.725	1.842	1.148	1.894	1.03	plasma membrane	K10809	TG; thyroglobulin	mmu04918 Thyroid hormone synthesis; mmu05320 Autoimmune thyroid disease	GO:0002237 response to molecule of bacterial origin; GO:0006575 cellular modified amino acid metabolic process; GO:0006590 thyroid hormone generation; GO:0006725 cellular aromatic compound metabolic process; GO:0006807 nitrogen compound metabolic process; GO:0006810 transport; GO:0006811 ion transport; GO:0006820 anion transport; GO:0007154 cell communication; GO:0007165 signal transduction; GO:0…	GO:0005576 extracellular region; GO:0005615 extracellular space; GO:0005622 intracellular; GO:0005623 cell; GO:0005737 cytoplasm; GO:0005783 endoplasmic reticulum; GO:0005794 Golgi apparatus; GO:0012505 endomembrane system; GO:0032991 protein-containing complex; GO:0043226 organelle; GO:0043227 membrane-bounded organelle; GO:0043229 intracellular organelle; GO:0043231 intracellular membrane-bound…	GO:0005102 signaling receptor binding; GO:0005488 binding; GO:0005515 protein binding; GO:0042393 histone binding; GO:0042802 identical protein binding; GO:0042803 protein homodimerization activity; GO:0043167 ion binding; GO:0043168 anion binding; GO:0044877 protein-containing complex binding; GO:0046983 protein dimerization activity; GO:0051087 chaperone binding;	PF00086; PF00135	Thyroglobulin type-1 repeat; Carboxylesterase family	T	KOG1214	Nidogen and related basement membrane protein proteins
Q9R0P5	Destrin OS=Mus musculus OX=10090 GN=Dstn PE=1 SV=3	Dstn	1.319	0.399445	0.0336506	Up	18.521	9.7	2	2	2	0.965	0.901	0.828	0.928	1.229	1.428	0.92	1.199	mitochondria	K10363			GO:0006996 organelle organization; GO:0007010 cytoskeleton organization; GO:0007015 actin filament organization; GO:0008064 regulation of actin polymerization or depolymerization; GO:0008154 actin polymerization or depolymerization; GO:0009987 cellular process; GO:0010638 positive regulation of organelle organization; GO:0016043 cellular component organization; GO:0022411 cellular component disas…	GO:0005622 intracellular; GO:0005623 cell; GO:0005737 cytoplasm; GO:0005856 cytoskeleton; GO:0005938 cell cortex; GO:0015629 actin cytoskeleton; GO:0030863 cortical cytoskeleton; GO:0030864 cortical actin cytoskeleton; GO:0043226 organelle; GO:0043228 non-membrane-bounded organelle; GO:0043229 intracellular organelle; GO:0043232 intracellular non-membrane-bounded organelle; GO:0071944 cell periph…	GO:0003779 actin binding; GO:0005488 binding; GO:0005515 protein binding; GO:0008092 cytoskeletal protein binding; GO:0044877 protein-containing complex binding; GO:0051015 actin filament binding;	PF00241	Cofilin/tropomyosin-type actin-binding protein	Z	KOG1735	Actin depolymerizing factor
Q9WVA4	Transgelin-2 OS=Mus musculus OX=10090 GN=Tagln2 PE=1 SV=4	Tagln2	1.425	0.510962	0.0197231	Up	22.395	17.1	3	3	6	0.766	0.948	0.888	0.858	1.573	0.991	1.11	1.258	cytoplasm	K20526			GO:0002576 platelet degranulation; GO:0006810 transport; GO:0006887 exocytosis; GO:0009888 tissue development; GO:0009987 cellular process; GO:0016192 vesicle-mediated transport; GO:0030154 cell differentiation; GO:0030855 epithelial cell differentiation; GO:0032502 developmental process; GO:0032940 secretion by cell; GO:0045055 regulated exocytosis; GO:0046903 secretion; GO:0048856 anatomical st…	GO:0005576 extracellular region; GO:0005622 intracellular; GO:0005623 cell; GO:0005737 cytoplasm; GO:0005829 cytosol;		PF00307	Calponin homology (CH) domain	Z	KOG2046	Calponin
Q03311	Cholinesterase OS=Mus musculus OX=10090 GN=Bche PE=1 SV=2	Bche	2.313	1.20977	0.00253736	Up	68.461	15.8	9	9	16	0.586	0.551	0.76	0.637	2.048	1.531	1.26	1.021	extracellular	K01050			GO:0001101 response to acid chemical; GO:0001505 regulation of neurotransmitter levels; GO:0003008 system process; GO:0006725 cellular aromatic compound metabolic process; GO:0006805 xenobiotic metabolic process; GO:0006807 nitrogen compound metabolic process; GO:0007275 multicellular organism development; GO:0007399 nervous system development; GO:0007584 response to nutrient; GO:0007610 behavior…	GO:0005576 extracellular region; GO:0005615 extracellular space; GO:0005622 intracellular; GO:0005623 cell; GO:0005634 nucleus; GO:0005635 nuclear envelope; GO:0005641 nuclear envelope lumen; GO:0005737 cytoplasm; GO:0005783 endoplasmic reticulum; GO:0005788 endoplasmic reticulum lumen; GO:0012505 endomembrane system; GO:0016020 membrane; GO:0031967 organelle envelope; GO:0031970 organelle envelo…	GO:0001540 amyloid-beta binding; GO:0003824 catalytic activity; GO:0003990 acetylcholinesterase activity; GO:0004104 cholinesterase activity; GO:0005488 binding; GO:0005515 protein binding; GO:0016787 hydrolase activity; GO:0016788 hydrolase activity, acting on ester bonds; GO:0019899 enzyme binding; GO:0033218 amide binding; GO:0033265 choline binding; GO:0042165 neurotransmitter binding; GO:004…	PF00135; PF08674	Carboxylesterase family; Acetylcholinesterase tetramerisation domain	T	KOG4389	Acetylcholinesterase/Butyrylcholinesterase
Q8CBR6	Tsukushin OS=Mus musculus OX=10090 GN=Tsku PE=2 SV=2	Tsku	2.307	1.20602	0.00206359	Up	38.362	4.2	1	1	1	0.617	0.851	0.58	0.504	1.202	1.177	1.913	1.595	extracellular	K08130			GO:0000902 cell morphogenesis; GO:0000904 cell morphogenesis involved in differentiation; GO:0001654 eye development; GO:0007154 cell communication; GO:0007165 signal transduction; GO:0007186 G protein-coupled receptor signaling pathway; GO:0007187 G protein-coupled receptor signaling pathway, coupled to cyclic nucleotide second messenger; GO:0007188 adenylate cyclase-modulating G protein-coupled…	GO:0005576 extracellular region; GO:0005615 extracellular space; GO:0005623 cell; GO:0005886 plasma membrane; GO:0016020 membrane; GO:0071944 cell periphery;	GO:0004888 transmembrane signaling receptor activity; GO:0004930 G protein-coupled receptor activity; GO:0038023 signaling receptor activity; GO:0060089 molecular transducer activity;			T	KOG0619	FOG: Leucine rich repeat
P34927	Asialoglycoprotein receptor 1 OS=Mus musculus OX=10090 GN=Asgr1 PE=1 SV=4	Asgr1	1.345	0.427606	0.00351243	Up	32.591	6.7	2	2	2	0.839	0.876	0.86	1.018	1.353	1.113	1.243	1.122	plasma membrane	K10063	ASGR1; asialoglycoprotein receptor 1	mmu04918 Thyroid hormone synthesis	GO:0006464 cellular protein modification process; GO:0006486 protein glycosylation; GO:0006487 protein N-linked glycosylation; GO:0006807 nitrogen compound metabolic process; GO:0006810 transport; GO:0006897 endocytosis; GO:0006898 receptor-mediated endocytosis; GO:0007154 cell communication; GO:0008152 metabolic process; GO:0009058 biosynthetic process; GO:0009059 macromolecule biosynthetic proc…	GO:0005623 cell; GO:0005886 plasma membrane; GO:0005887 integral component of plasma membrane; GO:0016020 membrane; GO:0016021 integral component of membrane; GO:0031224 intrinsic component of membrane; GO:0031226 intrinsic component of plasma membrane; GO:0071944 cell periphery;	GO:0004873 asialoglycoprotein receptor activity; GO:0005488 binding; GO:0005515 protein binding; GO:0038024 cargo receptor activity; GO:0042802 identical protein binding; GO:0042803 protein homodimerization activity; GO:0046983 protein dimerization activity;	PF00059	Lectin C-type domain	TV	KOG4297	C-type lectin
P52760	2-iminobutanoate/2-iminopropanoate deaminase OS=Mus musculus OX=10090 GN=Rida PE=1 SV=3	Rida	2.231	1.15769	0.0177941	Up	14.255	8.1	1	1	1	0.603	0.754	0.683	0.549	1.329	2.425	0.87	1.151	mitochondria	K09022			GO:0001655 urogenital system development; GO:0001822 kidney development; GO:0006139 nucleobase-containing compound metabolic process; GO:0006417 regulation of translation; GO:0006725 cellular aromatic compound metabolic process; GO:0006807 nitrogen compound metabolic process; GO:0007049 cell cycle; GO:0007275 multicellular organism development; GO:0007399 nervous system development; GO:0007417 ce…	GO:0005622 intracellular; GO:0005623 cell; GO:0005634 nucleus; GO:0005737 cytoplasm; GO:0005739 mitochondrion; GO:0005759 mitochondrial matrix; GO:0005777 peroxisome; GO:0005829 cytosol; GO:0031974 membrane-enclosed lumen; GO:0042579 microbody; GO:0043226 organelle; GO:0043227 membrane-bounded organelle; GO:0043229 intracellular organelle; GO:0043231 intracellular membrane-bounded organelle; GO:0…	GO:0003824 catalytic activity; GO:0004518 nuclease activity; GO:0004519 endonuclease activity; GO:0004521 endoribonuclease activity; GO:0004540 ribonuclease activity; GO:0005488 binding; GO:0005504 fatty acid binding; GO:0005515 protein binding; GO:0008289 lipid binding; GO:0016787 hydrolase activity; GO:0016788 hydrolase activity, acting on ester bonds; GO:0016892 endoribonuclease activity, prod…	PF01042	Endoribonuclease L-PSP	J	KOG2317	Putative translation initiation inhibitor UK114/IBM1
P99026	Proteasome subunit beta type-4 OS=Mus musculus OX=10090 GN=Psmb4 PE=1 SV=1	Psmb4	2.161	1.1117	0.00157619	Up	29.116	16.7	3	3	6	0.863	0.664	0.508	0.622	1.604	1.61	1.436	1.092	cytoplasm,nucleus	K02736	PSMB4; 20S proteasome subunit beta 7 [EC:3.4.25.1]	mmu05020 Prion disease; mmu03050 Proteasome; mmu05016 Huntington disease; mmu05014 Amyotrophic lateral sclerosis; mmu05010 Alzheimer disease; mmu05022 Pathways of neurodegeneration - multiple diseases; mmu05017 Spinocerebellar ataxia; mmu05012 Parkinson disease	GO:0002682 regulation of immune system process; GO:0002683 negative regulation of immune system process; GO:0002861 regulation of inflammatory response to antigenic stimulus; GO:0002862 negative regulation of inflammatory response to antigenic stimulus; GO:0006464 cellular protein modification process; GO:0006508 proteolysis; GO:0006807 nitrogen compound metabolic process; GO:0008152 metabolic pr…	GO:0000502 proteasome complex; GO:0005622 intracellular; GO:0005623 cell; GO:0005634 nucleus; GO:0005654 nucleoplasm; GO:0005737 cytoplasm; GO:0005829 cytosol; GO:0005839 proteasome core complex; GO:0019774 proteasome core complex, beta-subunit complex; GO:0031974 membrane-enclosed lumen; GO:0031981 nuclear lumen; GO:0032991 protein-containing complex; GO:0043226 organelle; GO:0043227 membrane-bo…	GO:0001530 lipopolysaccharide binding; GO:0005488 binding; GO:0008289 lipid binding; GO:0097367 carbohydrate derivative binding;	PF00227	Proteasome subunit	O	KOG0185	20S proteasome, regulatory subunit beta type PSMB4/PRE4
P70195	Proteasome subunit beta type-7 OS=Mus musculus OX=10090 GN=Psmb7 PE=1 SV=1	Psmb7	2.125	1.08746	7.16602e-05	Up	29.891	11.2	3	3	5	0.72	0.651	0.639	0.639	1.663	1.234	1.484	1.247	cytoplasm	K02739	PSMB7; 20S proteasome subunit beta 2 [EC:3.4.25.1]	mmu05020 Prion disease; mmu03050 Proteasome; mmu05016 Huntington disease; mmu05014 Amyotrophic lateral sclerosis; mmu05010 Alzheimer disease; mmu05022 Pathways of neurodegeneration - multiple diseases; mmu05017 Spinocerebellar ataxia; mmu05012 Parkinson disease	GO:0001775 cell activation; GO:0002252 immune effector process; GO:0002263 cell activation involved in immune response; GO:0002274 myeloid leukocyte activation; GO:0002275 myeloid cell activation involved in immune response; GO:0002283 neutrophil activation involved in immune response; GO:0002366 leukocyte activation involved in immune response; GO:0002376 immune system process; GO:0002443 leukoc…	GO:0000502 proteasome complex; GO:0005576 extracellular region; GO:0005622 intracellular; GO:0005623 cell; GO:0005634 nucleus; GO:0005654 nucleoplasm; GO:0005737 cytoplasm; GO:0005829 cytosol; GO:0005839 proteasome core complex; GO:0012505 endomembrane system; GO:0019774 proteasome core complex, beta-subunit complex; GO:0030141 secretory granule; GO:0031410 cytoplasmic vesicle; GO:0031974 membran…		PF00227	Proteasome subunit	O	KOG0173	20S proteasome, regulatory subunit beta type PSMB7/PSMB10/PUP1
Q9R1P1	Proteasome subunit beta type-3 OS=Mus musculus OX=10090 GN=Psmb3 PE=1 SV=1	Psmb3	2.115	1.08066	0.000616444	Up	22.965	19	4	4	4	0.837	0.681	0.592	0.585	1.65	1.457	1.462	1.132	cytoplasm	K02735	PSMB3; 20S proteasome subunit beta 3 [EC:3.4.25.1]	mmu05020 Prion disease; mmu03050 Proteasome; mmu05016 Huntington disease; mmu05014 Amyotrophic lateral sclerosis; mmu05010 Alzheimer disease; mmu05022 Pathways of neurodegeneration - multiple diseases; mmu05017 Spinocerebellar ataxia; mmu05012 Parkinson disease	GO:0006508 proteolysis; GO:0006807 nitrogen compound metabolic process; GO:0008152 metabolic process; GO:0009056 catabolic process; GO:0009057 macromolecule catabolic process; GO:0019538 protein metabolic process; GO:0030163 protein catabolic process; GO:0043170 macromolecule metabolic process; GO:0044238 primary metabolic process; GO:0071704 organic substance metabolic process; GO:1901564 organo…	GO:0000502 proteasome complex; GO:0005622 intracellular; GO:0005623 cell; GO:0005634 nucleus; GO:0005654 nucleoplasm; GO:0005737 cytoplasm; GO:0005829 cytosol; GO:0005839 proteasome core complex; GO:0019774 proteasome core complex, beta-subunit complex; GO:0031974 membrane-enclosed lumen; GO:0031981 nuclear lumen; GO:0032991 protein-containing complex; GO:0043226 organelle; GO:0043227 membrane-bo…	GO:0003824 catalytic activity; GO:0004175 endopeptidase activity; GO:0008233 peptidase activity; GO:0016787 hydrolase activity; GO:0070011 peptidase activity, acting on L-amino acid peptides; GO:0140096 catalytic activity, acting on a protein;	PF00227	Proteasome subunit	O	KOG0180	20S proteasome, regulatory subunit beta type PSMB3/PUP3
O35136	Neural cell adhesion molecule 2 OS=Mus musculus OX=10090 GN=Ncam2 PE=1 SV=1	Ncam2	2.103	1.07245	0.021224	Up	93.203	3.9	4	4	4	0.702	0.702	0.65	0.609	2.436	0.994	1.167	1.002	peroxisome	K06491	NCAM; neural cell adhesion molecule	mmu05020 Prion disease; mmu04514 Cell adhesion molecules	GO:0007155 cell adhesion; GO:0007158 neuron cell-cell adhesion; GO:0022610 biological adhesion; GO:0098609 cell-cell adhesion;	GO:0005622 intracellular; GO:0005623 cell; GO:0005634 nucleus; GO:0005654 nucleoplasm; GO:0005886 plasma membrane; GO:0016020 membrane; GO:0016021 integral component of membrane; GO:0016604 nuclear body; GO:0030424 axon; GO:0031224 intrinsic component of membrane; GO:0031974 membrane-enclosed lumen; GO:0031981 nuclear lumen; GO:0042995 cell projection; GO:0043005 neuron projection; GO:0043226 org…	GO:0005488 binding; GO:0005515 protein binding; GO:0042802 identical protein binding;	PF07679; PF13927; PF00041	Immunoglobulin I-set domain; Immunoglobulin domain; Fibronectin type III domain	T	KOG3510	FOG: Immunoglobulin C-2 Type/fibronectin type III domains
Q8VCX5	Calcium uptake protein 1, mitochondrial OS=Mus musculus OX=10090 GN=Micu1 PE=1 SV=1	Micu1	1.445	0.531069	0.0196261	Up	54.352	1.7	1	1	1	1.046	0.739	0.923	0.712	1.196	1.359	1.219	1.169	mitochondria	K22827			GO:0006810 transport; GO:0006811 ion transport; GO:0006812 cation transport; GO:0006816 calcium ion transport; GO:0006839 mitochondrial transport; GO:0006851 mitochondrial calcium ion transmembrane transport; GO:0006873 cellular ion homeostasis; GO:0006874 cellular calcium ion homeostasis; GO:0006875 cellular metal ion homeostasis; GO:0009987 cellular process; GO:0016043 cellular component organi…	GO:0005622 intracellular; GO:0005623 cell; GO:0005737 cytoplasm; GO:0005739 mitochondrion; GO:0005740 mitochondrial envelope; GO:0005743 mitochondrial inner membrane; GO:0005758 mitochondrial intermembrane space; GO:0016020 membrane; GO:0016021 integral component of membrane; GO:0019866 organelle inner membrane; GO:0031090 organelle membrane; GO:0031224 intrinsic component of membrane; GO:0031300…	GO:0005488 binding; GO:0005509 calcium ion binding; GO:0005515 protein binding; GO:0042802 identical protein binding; GO:0043167 ion binding; GO:0043169 cation binding; GO:0046872 metal ion binding; GO:0046982 protein heterodimerization activity; GO:0046983 protein dimerization activity;	PF13202; PF13833	EF hand; EF-hand domain pair	C	KOG2643	Ca2+ binding protein, contains EF-hand motifs
Q91YI0	Argininosuccinate lyase OS=Mus musculus OX=10090 GN=Asl PE=1 SV=1	Asl	2.092	1.06488	0.0301392	Up	51.739	14.2	7	7	9	0.635	0.437	0.618	1.051	2.197	1.42	0.893	1.223	cytoplasm,nucleus	K01755	argH; argininosuccinate lyase [EC:4.3.2.1]	mmu01230 Biosynthesis of amino acids; mmu00250 Alanine, aspartate and glutamate metabolism; mmu01100 Metabolic pathways; mmu00220 Arginine biosynthesis	GO:0000050 urea cycle; GO:0000053 argininosuccinate metabolic process; GO:0001655 urogenital system development; GO:0001666 response to hypoxia; GO:0001822 kidney development; GO:0001889 liver development; GO:0002237 response to molecule of bacterial origin; GO:0002376 immune system process; GO:0006082 organic acid metabolic process; GO:0006520 cellular amino acid metabolic process; GO:0006525 ar…	GO:0005622 intracellular; GO:0005623 cell; GO:0005634 nucleus; GO:0005737 cytoplasm; GO:0005739 mitochondrion; GO:0005740 mitochondrial envelope; GO:0005741 mitochondrial outer membrane; GO:0005783 endoplasmic reticulum; GO:0005829 cytosol; GO:0012505 endomembrane system; GO:0016020 membrane; GO:0019867 outer membrane; GO:0031090 organelle membrane; GO:0031966 mitochondrial membrane; GO:0031967 o…	GO:0003824 catalytic activity; GO:0004056 argininosuccinate lyase activity; GO:0005488 binding; GO:0005515 protein binding; GO:0016829 lyase activity; GO:0016840 carbon-nitrogen lyase activity; GO:0016842 amidine-lyase activity; GO:0042802 identical protein binding;	PF00206	Lyase	E	KOG1316	Argininosuccinate lyase
Q9DBF1	Alpha-aminoadipic semialdehyde dehydrogenase OS=Mus musculus OX=10090 GN=Aldh7a1 PE=1 SV=4	Aldh7a1	2.084	1.05936	0.0376776	Up	58.861	3.7	2	2	2	0.661	0.501	0.759	0.795	1.341	2.37	0.783	1.165	plasma membrane	K14085	ALDH7A1; aldehyde dehydrogenase family 7 member A1 [EC:1.2.1.31 1.2.1.8 1.2.1.3]	mmu00410 beta-Alanine metabolism; mmu00620 Pyruvate metabolism; mmu00310 Lysine degradation; mmu00561 Glycerolipid metabolism; mmu00340 Histidine metabolism; mmu01100 Metabolic pathways; mmu00071 Fatty acid degradation; mmu00053 Ascorbate and aldarate metabolism; mmu00260 Glycine, serine and threonine metabolism; mmu00330 Arginine and proline metabolism; mmu00380 Tryptophan metabolism; mmu00010 G…	GO:0001505 regulation of neurotransmitter levels; GO:0003008 system process; GO:0006081 cellular aldehyde metabolic process; GO:0006082 organic acid metabolic process; GO:0006520 cellular amino acid metabolic process; GO:0006553 lysine metabolic process; GO:0006554 lysine catabolic process; GO:0006576 cellular biogenic amine metabolic process; GO:0006807 nitrogen compound metabolic process; GO:00…	GO:0005622 intracellular; GO:0005623 cell; GO:0005737 cytoplasm; GO:0005739 mitochondrion; GO:0005759 mitochondrial matrix; GO:0005829 cytosol; GO:0031974 membrane-enclosed lumen; GO:0043226 organelle; GO:0043227 membrane-bounded organelle; GO:0043229 intracellular organelle; GO:0043231 intracellular membrane-bounded organelle; GO:0043233 organelle lumen; GO:0070013 intracellular organelle lumen;	GO:0003824 catalytic activity; GO:0004029 aldehyde dehydrogenase (NAD+) activity; GO:0004043 L-aminoadipate-semialdehyde dehydrogenase activity; GO:0008802 betaine-aldehyde dehydrogenase activity; GO:0016491 oxidoreductase activity; GO:0016620 oxidoreductase activity, acting on the aldehyde or oxo group of donors, NAD or NADP as acceptor; GO:0016903 oxidoreductase activity, acting on the aldehyde…			C	KOG2453	Aldehyde dehydrogenase
P20029	Endoplasmic reticulum chaperone BiP OS=Mus musculus OX=10090 GN=Hspa5 PE=1 SV=3	Hspa5	2.073	1.05172	0.0351882	Up	72.421	23.4	14	12	22	0.664	0.671	0.712	0.686	1.083	2.545	0.862	1.176	endoplasmic reticulum	K09490	HSPA5; endoplasmic reticulum chaperone BiP [EC:3.6.4.10]	mmu04918 Thyroid hormone synthesis; mmu04612 Antigen processing and presentation; mmu05020 Prion disease; mmu05022 Pathways of neurodegeneration - multiple diseases; mmu03060 Protein export; mmu04141 Protein processing in endoplasmic reticulum; mmu05014 Amyotrophic lateral sclerosis; mmu05012 Parkinson disease	GO:0006355 regulation of transcription, DNA-templated; GO:0006357 regulation of transcription by RNA polymerase II; GO:0006457 protein folding; GO:0006508 proteolysis; GO:0006511 ubiquitin-dependent protein catabolic process; GO:0006807 nitrogen compound metabolic process; GO:0006810 transport; GO:0006915 apoptotic process; GO:0006950 response to stress; GO:0006983 ER overload response; GO:000698…	GO:0005576 extracellular region; GO:0005622 intracellular; GO:0005623 cell; GO:0005634 nucleus; GO:0005737 cytoplasm; GO:0005739 mitochondrion; GO:0005783 endoplasmic reticulum; GO:0005788 endoplasmic reticulum lumen; GO:0005789 endoplasmic reticulum membrane; GO:0005790 smooth endoplasmic reticulum; GO:0005793 endoplasmic reticulum-Golgi intermediate compartment; GO:0005886 plasma membrane; GO:0…	GO:0000166 nucleotide binding; GO:0003824 catalytic activity; GO:0005488 binding; GO:0005509 calcium ion binding; GO:0005515 protein binding; GO:0005524 ATP binding; GO:0008144 drug binding; GO:0016462 pyrophosphatase activity; GO:0016787 hydrolase activity; GO:0016817 hydrolase activity, acting on acid anhydrides; GO:0016818 hydrolase activity, acting on acid anhydrides, in phosphorus-containing…			O	KOG0100	Molecular chaperones GRP78/BiP/KAR2, HSP70 superfamily
Q80ZA4	Fibrocystin-L OS=Mus musculus OX=10090 GN=Pkhd1l1 PE=1 SV=1	Pkhd1l1	2.068	1.04824	0.00412766	Up	464.73	2.2	9	9	12	0.738	0.617	0.691	0.674	1.718	1.656	1.36	0.891	plasma membrane				GO:0002376 immune system process; GO:0006955 immune response; GO:0007154 cell communication; GO:0007165 signal transduction; GO:0009987 cellular process; GO:0023052 signaling; GO:0050789 regulation of biological process; GO:0050794 regulation of cellular process; GO:0050896 response to stimulus; GO:0051716 cellular response to stimulus; GO:0065007 biological regulation;	GO:0005576 extracellular region; GO:0005615 extracellular space; GO:0005622 intracellular; GO:0005623 cell; GO:0005737 cytoplasm; GO:0005829 cytosol; GO:0005929 cilium; GO:0016020 membrane; GO:0016021 integral component of membrane; GO:0031224 intrinsic component of membrane; GO:0042995 cell projection; GO:0043226 organelle; GO:0120025 plasma membrane bounded cell projection;	GO:0038023 signaling receptor activity; GO:0060089 molecular transducer activity;	PF01833; PF07691; PF10162	IPT/TIG domain; PA14 domain; G8 domain	T	KOG3610	Plexins (functional semaphorin receptors)
Q6ZWN5	40S ribosomal protein S9 OS=Mus musculus OX=10090 GN=Rps9 PE=1 SV=3	Rps9	2.059	1.04194	4.79067e-05	Up	22.591	4.6	1	1	1	0.697	0.798	0.605	0.652	1.457	1.499	1.446	1.263	cytoplasm	K02997	RP-S9e; small subunit ribosomal protein S9e	mmu03010 Ribosome; mmu05171 Coronavirus disease - COVID-19	GO:0000184 nuclear-transcribed mRNA catabolic process, nonsense-mediated decay; GO:0000956 nuclear-transcribed mRNA catabolic process; GO:0006139 nucleobase-containing compound metabolic process; GO:0006364 rRNA processing; GO:0006396 RNA processing; GO:0006401 RNA catabolic process; GO:0006402 mRNA catabolic process; GO:0006412 translation; GO:0006413 translational initiation; GO:0006417 regulat…	GO:0005622 intracellular; GO:0005623 cell; GO:0005634 nucleus; GO:0005654 nucleoplasm; GO:0005730 nucleolus; GO:0005737 cytoplasm; GO:0005829 cytosol; GO:0005840 ribosome; GO:0015935 small ribosomal subunit; GO:0022626 cytosolic ribosome; GO:0022627 cytosolic small ribosomal subunit; GO:0031974 membrane-enclosed lumen; GO:0031981 nuclear lumen; GO:0032991 protein-containing complex; GO:0043226 or…	GO:0003676 nucleic acid binding; GO:0003723 RNA binding; GO:0003735 structural constituent of ribosome; GO:0005198 structural molecule activity; GO:0005488 binding; GO:0019843 rRNA binding; GO:0045182 translation regulator activity; GO:0097159 organic cyclic compound binding; GO:1901363 heterocyclic compound binding; GO:1990932 5.8S rRNA binding;	PF01479	S4 domain	J	KOG3301	Ribosomal protein S4
O55234	Proteasome subunit beta type-5 OS=Mus musculus OX=10090 GN=Psmb5 PE=1 SV=3	Psmb5	2.053	1.03773	0.000121128	Up	28.532	15.9	4	4	5	0.727	0.636	0.619	0.77	1.482	1.182	1.585	1.402	cytoplasm,nucleus	K02737	PSMB5; 20S proteasome subunit beta 5 [EC:3.4.25.1]	mmu05020 Prion disease; mmu03050 Proteasome; mmu05016 Huntington disease; mmu05014 Amyotrophic lateral sclerosis; mmu05010 Alzheimer disease; mmu05022 Pathways of neurodegeneration - multiple diseases; mmu05017 Spinocerebellar ataxia; mmu05012 Parkinson disease	GO:0006464 cellular protein modification process; GO:0006508 proteolysis; GO:0006511 ubiquitin-dependent protein catabolic process; GO:0006807 nitrogen compound metabolic process; GO:0006950 response to stress; GO:0006979 response to oxidative stress; GO:0008152 metabolic process; GO:0009056 catabolic process; GO:0009057 macromolecule catabolic process; GO:0009987 cellular process; GO:0010498 pro…	GO:0000502 proteasome complex; GO:0005622 intracellular; GO:0005623 cell; GO:0005634 nucleus; GO:0005654 nucleoplasm; GO:0005737 cytoplasm; GO:0005813 centrosome; GO:0005815 microtubule organizing center; GO:0005829 cytosol; GO:0005839 proteasome core complex; GO:0005856 cytoskeleton; GO:0015630 microtubule cytoskeleton; GO:0019774 proteasome core complex, beta-subunit complex; GO:0031974 membran…	GO:0003824 catalytic activity; GO:0008233 peptidase activity; GO:0016787 hydrolase activity; GO:0140096 catalytic activity, acting on a protein;	PF00227	Proteasome subunit	O	KOG0175	20S proteasome, regulatory subunit beta type PSMB5/PSMB8/PRE2
P24270	Catalase OS=Mus musculus OX=10090 GN=Cat PE=1 SV=4	Cat	2.051	1.03633	0.0278855	Up	59.795	19.2	10	10	11	0.529	0.762	0.669	0.791	1.253	2.33	0.846	1.214	cytoplasm	K03781	katE; catalase [EC:1.11.1.6]	mmu01200 Carbon metabolism; mmu00630 Glyoxylate and dicarboxylate metabolism; mmu04146 Peroxisome; mmu01100 Metabolic pathways; mmu04068 FoxO signaling pathway; mmu05014 Amyotrophic lateral sclerosis; mmu04213 Longevity regulating pathway - multiple species; mmu05022 Pathways of neurodegeneration - multiple diseases; mmu00380 Tryptophan metabolism; mmu04211 Longevity regulating pathway	GO:0000302 response to reactive oxygen species; GO:0001101 response to acid chemical; GO:0001655 urogenital system development; GO:0001657 ureteric bud development; GO:0001666 response to hypoxia; GO:0001775 cell activation; GO:0001822 kidney development; GO:0001823 mesonephros development; GO:0002252 immune effector process; GO:0002263 cell activation involved in immune response; GO:0002274 myel…	GO:0000323 lytic vacuole; GO:0005576 extracellular region; GO:0005615 extracellular space; GO:0005622 intracellular; GO:0005623 cell; GO:0005737 cytoplasm; GO:0005739 mitochondrion; GO:0005740 mitochondrial envelope; GO:0005758 mitochondrial intermembrane space; GO:0005764 lysosome; GO:0005773 vacuole; GO:0005777 peroxisome; GO:0005778 peroxisomal membrane; GO:0005782 peroxisomal matrix; GO:00057…	GO:0000166 nucleotide binding; GO:0003824 catalytic activity; GO:0004046 aminoacylase activity; GO:0004096 catalase activity; GO:0004601 peroxidase activity; GO:0005102 signaling receptor binding; GO:0005488 binding; GO:0005515 protein binding; GO:0016209 antioxidant activity; GO:0016491 oxidoreductase activity; GO:0016627 oxidoreductase activity, acting on the CH-CH group of donors; GO:0016628 o…	PF00199	Catalase	C	KOG0047	Catalase
P00329	Alcohol dehydrogenase 1 OS=Mus musculus OX=10090 GN=Adh1 PE=1 SV=2	Adh1	2.048	1.03422	0.01232	Up	39.771	9.1	4	4	4	0.87	0.53	0.591	0.77	1.1	1.76	0.971	1.823	cytoplasm	K13951	ADH1_7; alcohol dehydrogenase 1/7 [EC:1.1.1.1]	mmu05204 Chemical carcinogenesis; mmu01100 Metabolic pathways; mmu00071 Fatty acid degradation; mmu00830 Retinol metabolism; mmu00982 Drug metabolism - cytochrome P450; mmu00010 Glycolysis / Gluconeogenesis; mmu00980 Metabolism of xenobiotics by cytochrome P450; mmu00350 Tyrosine metabolism	GO:0001101 response to acid chemical; GO:0001523 retinoid metabolic process; GO:0006066 alcohol metabolic process; GO:0006067 ethanol metabolic process; GO:0006068 ethanol catabolic process; GO:0006069 ethanol oxidation; GO:0006081 cellular aldehyde metabolic process; GO:0006082 organic acid metabolic process; GO:0006091 generation of precursor metabolites and energy; GO:0006117 acetaldehyde meta…	GO:0005622 intracellular; GO:0005623 cell; GO:0005634 nucleus; GO:0005654 nucleoplasm; GO:0005737 cytoplasm; GO:0005739 mitochondrion; GO:0005829 cytosol; GO:0005886 plasma membrane; GO:0016020 membrane; GO:0031974 membrane-enclosed lumen; GO:0031981 nuclear lumen; GO:0043226 organelle; GO:0043227 membrane-bounded organelle; GO:0043229 intracellular organelle; GO:0043231 intracellular membrane-bo…	GO:0000166 nucleotide binding; GO:0003824 catalytic activity; GO:0004022 alcohol dehydrogenase (NAD+) activity; GO:0004024 alcohol dehydrogenase activity, zinc-dependent; GO:0004031 aldehyde oxidase activity; GO:0004745 retinol dehydrogenase activity; GO:0005102 signaling receptor binding; GO:0005488 binding; GO:0005501 retinoid binding; GO:0005515 protein binding; GO:0008144 drug binding; GO:000…	PF08240	Alcohol dehydrogenase GroES-like domain	Q	KOG0022	Alcohol dehydrogenase, class III
Q9Z2U0	Proteasome subunit alpha type-7 OS=Mus musculus OX=10090 GN=Psma7 PE=1 SV=1	Psma7	2.042	1.02998	0.000579621	Up	27.855	20.2	5	5	10	0.806	0.686	0.589	0.702	1.63	1.531	1.422	1.101	cytoplasm	K02731	PSMA7; 20S proteasome subunit alpha 4 [EC:3.4.25.1]	mmu05020 Prion disease; mmu03050 Proteasome; mmu05016 Huntington disease; mmu05014 Amyotrophic lateral sclerosis; mmu05010 Alzheimer disease; mmu05022 Pathways of neurodegeneration - multiple diseases; mmu05017 Spinocerebellar ataxia; mmu05012 Parkinson disease		GO:0000502 proteasome complex; GO:0005622 intracellular; GO:0005623 cell; GO:0005634 nucleus; GO:0005654 nucleoplasm; GO:0005737 cytoplasm; GO:0005829 cytosol; GO:0005839 proteasome core complex; GO:0019773 proteasome core complex, alpha-subunit complex; GO:0031974 membrane-enclosed lumen; GO:0031981 nuclear lumen; GO:0032991 protein-containing complex; GO:0043226 organelle; GO:0043227 membrane-b…	GO:0005488 binding; GO:0005515 protein binding; GO:0042802 identical protein binding;	PF10584; PF00227	Proteasome subunit A N-terminal signature; Proteasome subunit	O	KOG0183	20S proteasome, regulatory subunit alpha type PSMA7/PRE6
Q91X83	S-adenosylmethionine synthase isoform type-1 OS=Mus musculus OX=10090 GN=Mat1a PE=1 SV=1	Mat1a	2.039	1.02786	0.0137219	Up	43.508	3.8	1	1	2	0.601	0.66	0.613	0.902	1.095	2.026	0.946	1.592	cytoplasm	K00789	metK; S-adenosylmethionine synthetase [EC:2.5.1.6]	mmu01230 Biosynthesis of amino acids; mmu00270 Cysteine and methionine metabolism; mmu01100 Metabolic pathways; mmu01240 Biosynthesis of cofactors	GO:0000096 sulfur amino acid metabolic process; GO:0000098 sulfur amino acid catabolic process; GO:0001887 selenium compound metabolic process; GO:0006082 organic acid metabolic process; GO:0006520 cellular amino acid metabolic process; GO:0006555 methionine metabolic process; GO:0006556 S-adenosylmethionine biosynthetic process; GO:0006732 coenzyme metabolic process; GO:0006790 sulfur compound m…	GO:0005622 intracellular; GO:0005623 cell; GO:0005634 nucleus; GO:0005737 cytoplasm; GO:0005829 cytosol; GO:0016363 nuclear matrix; GO:0031974 membrane-enclosed lumen; GO:0031981 nuclear lumen; GO:0034399 nuclear periphery; GO:0043226 organelle; GO:0043227 membrane-bounded organelle; GO:0043229 intracellular organelle; GO:0043231 intracellular membrane-bounded organelle; GO:0043233 organelle lume…	GO:0000166 nucleotide binding; GO:0000287 magnesium ion binding; GO:0003824 catalytic activity; GO:0004478 methionine adenosyltransferase activity; GO:0005488 binding; GO:0005515 protein binding; GO:0005524 ATP binding; GO:0008144 drug binding; GO:0016597 amino acid binding; GO:0016740 transferase activity; GO:0016765 transferase activity, transferring alkyl or aryl (other than methyl) groups; GO…	PF00438; PF02772; PF02773	S-adenosylmethionine synthetase, N-terminal domain; S-adenosylmethionine synthetase, central domain; S-adenosylmethionine synthetase, C-terminal domain	H	KOG1506	S-adenosylmethionine synthetase
O89001	Carboxypeptidase D OS=Mus musculus OX=10090 GN=Cpd PE=1 SV=2	Cpd	2.037	1.02645	0.0417677	Up	152.4	0.7	1	1	1	0.731	0.627	0.749	0.644	1.203	2.533	0.964	0.903	peroxisome	K07752			GO:0006508 proteolysis; GO:0006518 peptide metabolic process; GO:0006807 nitrogen compound metabolic process; GO:0008152 metabolic process; GO:0009987 cellular process; GO:0010033 response to organic substance; GO:0010467 gene expression; GO:0016485 protein processing; GO:0019538 protein metabolic process; GO:0034097 response to cytokine; GO:0034641 cellular nitrogen compound metabolic process; G…	GO:0005576 extracellular region; GO:0005615 extracellular space; GO:0005622 intracellular; GO:0005623 cell; GO:0005634 nucleus; GO:0005737 cytoplasm; GO:0005794 Golgi apparatus; GO:0005802 trans-Golgi network; GO:0012505 endomembrane system; GO:0016020 membrane; GO:0016021 integral component of membrane; GO:0031224 intrinsic component of membrane; GO:0031984 organelle subcompartment; GO:0043226 o…	GO:0003824 catalytic activity; GO:0004180 carboxypeptidase activity; GO:0004181 metallocarboxypeptidase activity; GO:0004185 serine-type carboxypeptidase activity; GO:0005488 binding; GO:0005515 protein binding; GO:0008233 peptidase activity; GO:0008235 metalloexopeptidase activity; GO:0008236 serine-type peptidase activity; GO:0008237 metallopeptidase activity; GO:0008238 exopeptidase activity; …	PF00246; PF13620	Zinc carboxypeptidase; Carboxypeptidase regulatory-like domain	S	KOG2649	Zinc carboxypeptidase
Q9DBM1	G patch domain-containing protein 1 OS=Mus musculus OX=10090 GN=Gpatch1 PE=2 SV=1	Gpatch1	1.409	0.494672	0.0448718	Up	103.01	0.8	1	1	1	0.816	0.739	1.041	0.887	1.527	0.946	1.365	1.068	nucleus	K13123			GO:0000375 RNA splicing, via transesterification reactions; GO:0000377 RNA splicing, via transesterification reactions with bulged adenosine as nucleophile; GO:0000398 mRNA splicing, via spliceosome; GO:0006139 nucleobase-containing compound metabolic process; GO:0006396 RNA processing; GO:0006397 mRNA processing; GO:0006725 cellular aromatic compound metabolic process; GO:0006807 nitrogen compou…	GO:0005622 intracellular; GO:0005623 cell; GO:0005634 nucleus; GO:0005681 spliceosomal complex; GO:0032991 protein-containing complex; GO:0043226 organelle; GO:0043227 membrane-bounded organelle; GO:0043229 intracellular organelle; GO:0043231 intracellular membrane-bounded organelle; GO:0071013 catalytic step 2 spliceosome; GO:1902494 catalytic complex; GO:1990904 ribonucleoprotein complex;				A	KOG2138	Predicted RNA binding protein, contains G-patch domain
Q9R1P3	Proteasome subunit beta type-2 OS=Mus musculus OX=10090 GN=Psmb2 PE=1 SV=1	Psmb2	2.034	1.02432	0.000674238	Up	22.906	24.9	5	5	8	0.83	0.751	0.569	0.602	1.554	1.423	1.473	1.148	cytoplasm	K02734	PSMB2; 20S proteasome subunit beta 4 [EC:3.4.25.1]	mmu05020 Prion disease; mmu03050 Proteasome; mmu05016 Huntington disease; mmu05014 Amyotrophic lateral sclerosis; mmu05010 Alzheimer disease; mmu05022 Pathways of neurodegeneration - multiple diseases; mmu05017 Spinocerebellar ataxia; mmu05012 Parkinson disease	GO:0006464 cellular protein modification process; GO:0006508 proteolysis; GO:0006807 nitrogen compound metabolic process; GO:0008152 metabolic process; GO:0009987 cellular process; GO:0010033 response to organic substance; GO:0010243 response to organonitrogen compound; GO:0014070 response to organic cyclic compound; GO:0016579 protein deubiquitination; GO:0019538 protein metabolic process; GO:00…	GO:0000502 proteasome complex; GO:0005622 intracellular; GO:0005623 cell; GO:0005634 nucleus; GO:0005654 nucleoplasm; GO:0005737 cytoplasm; GO:0005829 cytosol; GO:0005839 proteasome core complex; GO:0019774 proteasome core complex, beta-subunit complex; GO:0031974 membrane-enclosed lumen; GO:0031981 nuclear lumen; GO:0032991 protein-containing complex; GO:0043226 organelle; GO:0043227 membrane-bo…		PF00227	Proteasome subunit	O	KOG0177	20S proteasome, regulatory subunit beta type PSMB2/PRE1
Q9QUM9	Proteasome subunit alpha type-6 OS=Mus musculus OX=10090 GN=Psma6 PE=1 SV=1	Psma6	2.027	1.01935	0.000654881	Up	27.372	42.3	9	9	13	0.823	0.737	0.585	0.602	1.556	1.433	1.464	1.116	cytoplasm	K02730	PSMA6; 20S proteasome subunit alpha 1 [EC:3.4.25.1]	mmu05020 Prion disease; mmu03050 Proteasome; mmu05016 Huntington disease; mmu05014 Amyotrophic lateral sclerosis; mmu05010 Alzheimer disease; mmu05022 Pathways of neurodegeneration - multiple diseases; mmu05017 Spinocerebellar ataxia; mmu05012 Parkinson disease	GO:0006355 regulation of transcription, DNA-templated; GO:0006508 proteolysis; GO:0006807 nitrogen compound metabolic process; GO:0007275 multicellular organism development; GO:0007517 muscle organ development; GO:0007519 skeletal muscle tissue development; GO:0008152 metabolic process; GO:0009056 catabolic process; GO:0009057 macromolecule catabolic process; GO:0009888 tissue development; GO:000…	GO:0000502 proteasome complex; GO:0000932 P-body; GO:0005622 intracellular; GO:0005623 cell; GO:0005634 nucleus; GO:0005654 nucleoplasm; GO:0005737 cytoplasm; GO:0005829 cytosol; GO:0005839 proteasome core complex; GO:0005844 polysome; GO:0016363 nuclear matrix; GO:0019773 proteasome core complex, alpha-subunit complex; GO:0030016 myofibril; GO:0030017 sarcomere; GO:0031974 membrane-enclosed lume…	GO:0003676 nucleic acid binding; GO:0003723 RNA binding; GO:0005488 binding; GO:0005515 protein binding; GO:0008134 transcription factor binding; GO:0051059 NF-kappaB binding; GO:0097159 organic cyclic compound binding; GO:1901363 heterocyclic compound binding;	PF10584; PF00227	Proteasome subunit A N-terminal signature; Proteasome subunit	O	KOG0182	20S proteasome, regulatory subunit alpha type PSMA6/SCL1
Q60692	Proteasome subunit beta type-6 OS=Mus musculus OX=10090 GN=Psmb6 PE=1 SV=3	Psmb6	2.013	1.00935	2.01744e-05	Up	25.378	12.6	3	3	5	0.752	0.708	0.654	0.67	1.578	1.265	1.44	1.32	cytoplasm,nucleus	K02738	PSMB6; 20S proteasome subunit beta 1 [EC:3.4.25.1]	mmu05020 Prion disease; mmu03050 Proteasome; mmu05016 Huntington disease; mmu05014 Amyotrophic lateral sclerosis; mmu05010 Alzheimer disease; mmu05022 Pathways of neurodegeneration - multiple diseases; mmu05017 Spinocerebellar ataxia; mmu05012 Parkinson disease	GO:0006464 cellular protein modification process; GO:0006508 proteolysis; GO:0006807 nitrogen compound metabolic process; GO:0008152 metabolic process; GO:0009987 cellular process; GO:0016579 protein deubiquitination; GO:0019538 protein metabolic process; GO:0036211 protein modification process; GO:0043170 macromolecule metabolic process; GO:0043412 macromolecule modification; GO:0043687 post-tra…	GO:0000502 proteasome complex; GO:0005622 intracellular; GO:0005623 cell; GO:0005634 nucleus; GO:0005654 nucleoplasm; GO:0005737 cytoplasm; GO:0005829 cytosol; GO:0005839 proteasome core complex; GO:0019774 proteasome core complex, beta-subunit complex; GO:0031974 membrane-enclosed lumen; GO:0031981 nuclear lumen; GO:0032991 protein-containing complex; GO:0043226 organelle; GO:0043227 membrane-bo…	GO:0003824 catalytic activity; GO:0004175 endopeptidase activity; GO:0008233 peptidase activity; GO:0016787 hydrolase activity; GO:0070011 peptidase activity, acting on L-amino acid peptides; GO:0140096 catalytic activity, acting on a protein;	PF00227	Proteasome subunit	O	KOG0174	20S proteasome, regulatory subunit beta type PSMB6/PSMB9/PRE3
D3YWQ0	Diacylglycerol kinase iota OS=Mus musculus OX=10090 GN=Dgki PE=1 SV=1	Dgki	2.012	1.00863	2.76738e-05	Up	118.21	0.9	1	1	1	0.745	0.67	0.695	0.679	1.562	1.453	1.4	1.196	nucleus	K00901	dgkA; diacylglycerol kinase (ATP) [EC:2.7.1.107]	mmu04070 Phosphatidylinositol signaling system; mmu00561 Glycerolipid metabolism; mmu01100 Metabolic pathways; mmu05231 Choline metabolism in cancer; mmu04072 Phospholipase D signaling pathway; mmu00564 Glycerophospholipid metabolism	GO:0001775 cell activation; GO:0006629 lipid metabolic process; GO:0006793 phosphorus metabolic process; GO:0006796 phosphate-containing compound metabolic process; GO:0006950 response to stress; GO:0007596 blood coagulation; GO:0007599 hemostasis; GO:0008152 metabolic process; GO:0009611 response to wounding; GO:0009987 cellular process; GO:0016310 phosphorylation; GO:0030168 platelet activation…	GO:0005622 intracellular; GO:0005623 cell; GO:0005634 nucleus; GO:0005654 nucleoplasm; GO:0005737 cytoplasm; GO:0005886 plasma membrane; GO:0016020 membrane; GO:0030425 dendrite; GO:0031974 membrane-enclosed lumen; GO:0031981 nuclear lumen; GO:0032991 protein-containing complex; GO:0036477 somatodendritic compartment; GO:0042995 cell projection; GO:0043005 neuron projection; GO:0043197 dendritic …	GO:0003824 catalytic activity; GO:0004143 diacylglycerol kinase activity; GO:0016301 kinase activity; GO:0016740 transferase activity; GO:0016772 transferase activity, transferring phosphorus-containing groups; GO:0016773 phosphotransferase activity, alcohol group as acceptor;	PF00130	Phorbol esters/diacylglycerol binding domain (C1 domain)	T	KOG0782	Predicted diacylglycerol kinase
P14847	C-reactive protein OS=Mus musculus OX=10090 GN=Crp PE=1 SV=2	Crp	2.011	1.00791	0.000448614	Up	25.36	17.3	4	4	10	0.686	0.642	0.738	0.702	1.66	1.522	1.308	1.077	extracellular	K16143			GO:0000302 response to reactive oxygen species; GO:0001505 regulation of neurotransmitter levels; GO:0001666 response to hypoxia; GO:0001817 regulation of cytokine production; GO:0002250 adaptive immune response; GO:0002252 immune effector process; GO:0002253 activation of immune response; GO:0002376 immune system process; GO:0002443 leukocyte mediated immunity; GO:0002449 lymphocyte mediated imm…	GO:0005576 extracellular region; GO:0005615 extracellular space; GO:0005623 cell; GO:0030175 filopodium; GO:0030424 axon; GO:0030426 growth cone; GO:0030427 site of polarized growth; GO:0042995 cell projection; GO:0043005 neuron projection; GO:0098858 actin-based cell projection; GO:0120025 plasma membrane bounded cell projection; GO:0150034 distal axon;	GO:0001846 opsonin binding; GO:0001848 complement binding; GO:0001849 complement component C1q complex binding; GO:0005102 signaling receptor binding; GO:0005488 binding; GO:0005496 steroid binding; GO:0005509 calcium ion binding; GO:0005515 protein binding; GO:0008289 lipid binding; GO:0015485 cholesterol binding; GO:0030169 low-density lipoprotein particle binding; GO:0032934 sterol binding; GO…	PF00354	Pentaxin family
P04919	Band 3 anion transport protein OS=Mus musculus OX=10090 GN=Slc4a1 PE=1 SV=1	Slc4a1	1.999	0.999278	0.00553058	Up	103.13	1	1	1	1	0.477	0.681	0.791	0.871	1.162	1.287	1.337	1.85	plasma membrane	K06573	SLC4A1; solute carrier family 4 (anion exchanger), member 1	mmu04966 Collecting duct acid secretion	GO:0000302 response to reactive oxygen species; GO:0001101 response to acid chemical; GO:0002682 regulation of immune system process; GO:0002684 positive regulation of immune system process; GO:0002694 regulation of leukocyte activation; GO:0002696 positive regulation of leukocyte activation; GO:0006810 transport; GO:0006811 ion transport; GO:0006812 cation transport; GO:0006814 sodium ion transp…	GO:0005622 intracellular; GO:0005623 cell; GO:0005737 cytoplasm; GO:0005856 cytoskeleton; GO:0005886 plasma membrane; GO:0005887 integral component of plasma membrane; GO:0005911 cell-cell junction; GO:0005938 cell cortex; GO:0009986 cell surface; GO:0014704 intercalated disc; GO:0016020 membrane; GO:0016021 integral component of membrane; GO:0016323 basolateral plasma membrane; GO:0030016 myofib…	GO:0003779 actin binding; GO:0005215 transporter activity; GO:0005452 inorganic anion exchanger activity; GO:0005488 binding; GO:0005515 protein binding; GO:0008022 protein C-terminus binding; GO:0008092 cytoskeletal protein binding; GO:0008324 cation transmembrane transporter activity; GO:0008509 anion transmembrane transporter activity; GO:0008510 sodium:bicarbonate symporter activity; GO:00085…	PF07565	Band 3 cytoplasmic domain	P	KOG1172	Na+-independent Cl/HCO3 exchanger AE1 and related transporters (SLC4 family)
P39039	Mannose-binding protein A OS=Mus musculus OX=10090 GN=Mbl1 PE=1 SV=1	Mbl1	1.347	0.42975	0.0222302	Up	25.396	20.9	7	5	23	0.829	0.779	1.082	0.859	1.275	1.326	1.195	0.983	extracellular	K03991	MBL; mannose-binding lectin	mmu05171 Coronavirus disease - COVID-19; mmu05150 Staphylococcus aureus infection; mmu04610 Complement and coagulation cascades; mmu04145 Phagosome	GO:0001867 complement activation, lectin pathway; GO:0001906 cell killing; GO:0002252 immune effector process; GO:0002253 activation of immune response; GO:0002376 immune system process; GO:0002682 regulation of immune system process; GO:0002684 positive regulation of immune system process; GO:0006807 nitrogen compound metabolic process; GO:0006950 response to stress; GO:0006952 defense response;…	GO:0005576 extracellular region; GO:0005615 extracellular space;	GO:0002020 protease binding; GO:0005488 binding; GO:0005509 calcium ion binding; GO:0005515 protein binding; GO:0005537 mannose binding; GO:0005543 phospholipid binding; GO:0008289 lipid binding; GO:0019899 enzyme binding; GO:0030246 carbohydrate binding; GO:0030247 polysaccharide binding; GO:0035091 phosphatidylinositol binding; GO:0036094 small molecule binding; GO:0042802 identical protein bin…	PF00059	Lectin C-type domain	W	KOG4297	C-type lectin
O89026	Roundabout homolog 1 OS=Mus musculus OX=10090 GN=Robo1 PE=1 SV=1	Robo1	1.996	0.997112	4.50657e-05	Up	176.4	1.8	3	3	3	0.706	0.668	0.7	0.732	1.65	1.42	1.276	1.256	plasma membrane	K06753	ROBO1; roundabout, axon guidance receptor 1	mmu04360 Axon guidance	GO:0000902 cell morphogenesis; GO:0000904 cell morphogenesis involved in differentiation; GO:0001525 angiogenesis; GO:0001568 blood vessel development; GO:0001667 ameboidal-type cell migration; GO:0001932 regulation of protein phosphorylation; GO:0001934 positive regulation of protein phosphorylation; GO:0001944 vasculature development; GO:0001959 regulation of cytokine-mediated signaling pathway…	GO:0005622 intracellular; GO:0005623 cell; GO:0005737 cytoplasm; GO:0005886 plasma membrane; GO:0005887 integral component of plasma membrane; GO:0009986 cell surface; GO:0016020 membrane; GO:0016021 integral component of membrane; GO:0030424 axon; GO:0030673 axolemma; GO:0031224 intrinsic component of membrane; GO:0031226 intrinsic component of plasma membrane; GO:0031252 cell leading edge; GO:0…	GO:0004888 transmembrane signaling receptor activity; GO:0005488 binding; GO:0005515 protein binding; GO:0008046 axon guidance receptor activity; GO:0019904 protein domain specific binding; GO:0030275 LRR domain binding; GO:0038023 signaling receptor activity; GO:0042802 identical protein binding; GO:0060089 molecular transducer activity;	PF13927; PF07679; PF00041	Immunoglobulin domain; Immunoglobulin I-set domain; Fibronectin type III domain	T	KOG4222	Axon guidance receptor Dscam
Q9Z2U1	Proteasome subunit alpha type-5 OS=Mus musculus OX=10090 GN=Psma5 PE=1 SV=1	Psma5	1.98	0.9855	0.000407339	Up	26.411	20.3	4	4	9	0.804	0.729	0.611	0.662	1.593	1.454	1.396	1.114	cytoplasm	K02729	PSMA5; 20S proteasome subunit alpha 5 [EC:3.4.25.1]	mmu05020 Prion disease; mmu03050 Proteasome; mmu05016 Huntington disease; mmu05014 Amyotrophic lateral sclerosis; mmu05010 Alzheimer disease; mmu05022 Pathways of neurodegeneration - multiple diseases; mmu05017 Spinocerebellar ataxia; mmu05012 Parkinson disease	GO:0001775 cell activation; GO:0002252 immune effector process; GO:0002263 cell activation involved in immune response; GO:0002274 myeloid leukocyte activation; GO:0002275 myeloid cell activation involved in immune response; GO:0002283 neutrophil activation involved in immune response; GO:0002366 leukocyte activation involved in immune response; GO:0002376 immune system process; GO:0002443 leukoc…	GO:0000502 proteasome complex; GO:0005576 extracellular region; GO:0005622 intracellular; GO:0005623 cell; GO:0005634 nucleus; GO:0005654 nucleoplasm; GO:0005737 cytoplasm; GO:0005829 cytosol; GO:0005839 proteasome core complex; GO:0012505 endomembrane system; GO:0019773 proteasome core complex, alpha-subunit complex; GO:0030141 secretory granule; GO:0031410 cytoplasmic vesicle; GO:0031974 membra…		PF10584; PF00227	Proteasome subunit A N-terminal signature; Proteasome subunit	O	KOG0176	20S proteasome, regulatory subunit alpha type PSMA5/PUP2
O70435	Proteasome subunit alpha type-3 OS=Mus musculus OX=10090 GN=Psma3 PE=1 SV=3	Psma3	1.976	0.982583	0.000602707	Up	28.405	23.9	6	6	10	0.841	0.695	0.568	0.697	1.578	1.365	1.442	1.149	cytoplasm	K02727	PSMA3; 20S proteasome subunit alpha 7 [EC:3.4.25.1]	mmu05020 Prion disease; mmu03050 Proteasome; mmu05016 Huntington disease; mmu05014 Amyotrophic lateral sclerosis; mmu05010 Alzheimer disease; mmu05022 Pathways of neurodegeneration - multiple diseases; mmu05017 Spinocerebellar ataxia; mmu05012 Parkinson disease	GO:0006464 cellular protein modification process; GO:0006508 proteolysis; GO:0006807 nitrogen compound metabolic process; GO:0008152 metabolic process; GO:0009987 cellular process; GO:0016579 protein deubiquitination; GO:0019222 regulation of metabolic process; GO:0019538 protein metabolic process; GO:0030162 regulation of proteolysis; GO:0036211 protein modification process; GO:0043170 macromole…	GO:0000502 proteasome complex; GO:0005622 intracellular; GO:0005623 cell; GO:0005634 nucleus; GO:0005654 nucleoplasm; GO:0005737 cytoplasm; GO:0005829 cytosol; GO:0005839 proteasome core complex; GO:0019773 proteasome core complex, alpha-subunit complex; GO:0031974 membrane-enclosed lumen; GO:0031981 nuclear lumen; GO:0032991 protein-containing complex; GO:0043226 organelle; GO:0043227 membrane-b…	GO:0005488 binding; GO:0005515 protein binding; GO:0019899 enzyme binding; GO:0031625 ubiquitin protein ligase binding; GO:0044389 ubiquitin-like protein ligase binding;	PF10584; PF00227	Proteasome subunit A N-terminal signature; Proteasome subunit	O	KOG0184	20S proteasome, regulatory subunit alpha type PSMA3/PRE10
Q9R1P4	Proteasome subunit alpha type-1 OS=Mus musculus OX=10090 GN=Psma1 PE=1 SV=1	Psma1	1.953	0.965692	0.000665632	Up	29.546	31.9	8	8	13	0.83	0.765	0.595	0.642	1.557	1.385	1.463	1.125	cytoplasm,nucleus	K02725	PSMA1; 20S proteasome subunit alpha 6 [EC:3.4.25.1]	mmu05020 Prion disease; mmu03050 Proteasome; mmu05016 Huntington disease; mmu05014 Amyotrophic lateral sclerosis; mmu05010 Alzheimer disease; mmu05022 Pathways of neurodegeneration - multiple diseases; mmu05017 Spinocerebellar ataxia; mmu05012 Parkinson disease	GO:0002682 regulation of immune system process; GO:0002683 negative regulation of immune system process; GO:0002861 regulation of inflammatory response to antigenic stimulus; GO:0002862 negative regulation of inflammatory response to antigenic stimulus; GO:0006464 cellular protein modification process; GO:0006508 proteolysis; GO:0006807 nitrogen compound metabolic process; GO:0008152 metabolic pr…	GO:0000502 proteasome complex; GO:0005622 intracellular; GO:0005623 cell; GO:0005634 nucleus; GO:0005654 nucleoplasm; GO:0005737 cytoplasm; GO:0005813 centrosome; GO:0005815 microtubule organizing center; GO:0005829 cytosol; GO:0005839 proteasome core complex; GO:0005844 polysome; GO:0005856 cytoskeleton; GO:0015630 microtubule cytoskeleton; GO:0019773 proteasome core complex, alpha-subunit compl…	GO:0001530 lipopolysaccharide binding; GO:0003676 nucleic acid binding; GO:0003723 RNA binding; GO:0005488 binding; GO:0008289 lipid binding; GO:0097159 organic cyclic compound binding; GO:0097367 carbohydrate derivative binding; GO:1901363 heterocyclic compound binding;	PF10584; PF00227	Proteasome subunit A N-terminal signature; Proteasome subunit	O	KOG0863	20S proteasome, regulatory subunit alpha type PSMA1/PRE5
O08532	Voltage-dependent calcium channel subunit alpha-2/delta-1 OS=Mus musculus OX=10090 GN=Cacna2d1 PE=1 SV=1	Cacna2d1	1.95	0.963474	0.0251597	Up	124.63	1.4	1	1	1	0.811	0.731	0.597	0.704	2.26	1.294	1.066	0.923	extracellular	K04858	CACNA2D1; voltage-dependent calcium channel alpha-2/delta-1	mmu04260 Cardiac muscle contraction; mmu04010 MAPK signaling pathway; mmu04261 Adrenergic signaling in cardiomyocytes; mmu05414 Dilated cardiomyopathy; mmu05412 Arrhythmogenic right ventricular cardiomyopathy; mmu05410 Hypertrophic cardiomyopathy; mmu04921 Oxytocin signaling pathway	GO:0001508 action potential; GO:0002027 regulation of heart rate; GO:0003008 system process; GO:0003012 muscle system process; GO:0003013 circulatory system process; GO:0003015 heart process; GO:0006810 transport; GO:0006811 ion transport; GO:0006812 cation transport; GO:0006816 calcium ion transport; GO:0006873 cellular ion homeostasis; GO:0006874 cellular calcium ion homeostasis; GO:0006875 cel…	GO:0005622 intracellular; GO:0005623 cell; GO:0005737 cytoplasm; GO:0005783 endoplasmic reticulum; GO:0005886 plasma membrane; GO:0005891 voltage-gated calcium channel complex; GO:0012505 endomembrane system; GO:0016020 membrane; GO:0016021 integral component of membrane; GO:0016528 sarcoplasm; GO:0016529 sarcoplasmic reticulum; GO:0030315 T-tubule; GO:0031224 intrinsic component of membrane; GO:…	GO:0005215 transporter activity; GO:0005216 ion channel activity; GO:0005244 voltage-gated ion channel activity; GO:0005245 voltage-gated calcium channel activity; GO:0005261 cation channel activity; GO:0005262 calcium channel activity; GO:0008324 cation transmembrane transporter activity; GO:0015075 ion transmembrane transporter activity; GO:0015085 calcium ion transmembrane transporter activity…	PF00092	von Willebrand factor type A domain	PT	KOG2353	L-type voltage-dependent Ca2+ channel, alpha2/delta subunit
P13634	Carbonic anhydrase 1 OS=Mus musculus OX=10090 GN=Ca1 PE=1 SV=4	Ca1	1.942	0.957543	0.0294458	Up	28.33	26.1	6	6	9	0.601	0.92	0.672	0.692	1.014	2.352	1.107	1.129	cytoplasm	K01672	CA; carbonic anhydrase [EC:4.2.1.1]	mmu00910 Nitrogen metabolism; mmu01100 Metabolic pathways	GO:0006810 transport; GO:0006811 ion transport; GO:0006820 anion transport; GO:0007154 cell communication; GO:0007165 signal transduction; GO:0007166 cell surface receptor signaling pathway; GO:0009987 cellular process; GO:0010033 response to organic substance; GO:0015701 bicarbonate transport; GO:0015711 organic anion transport; GO:0019221 cytokine-mediated signaling pathway; GO:0023052 signalin…	GO:0005622 intracellular; GO:0005623 cell; GO:0005737 cytoplasm; GO:0005829 cytosol;	GO:0003824 catalytic activity; GO:0004064 arylesterase activity; GO:0004089 carbonate dehydratase activity; GO:0016787 hydrolase activity; GO:0016788 hydrolase activity, acting on ester bonds; GO:0016829 lyase activity; GO:0016835 carbon-oxygen lyase activity; GO:0016836 hydro-lyase activity; GO:0052689 carboxylic ester hydrolase activity;	PF00194	Eukaryotic-type carbonic anhydrase	P	KOG0382	Carbonic anhydrase
P16406	Glutamyl aminopeptidase OS=Mus musculus OX=10090 GN=Enpep PE=1 SV=1	Enpep	1.927	0.946357	0.000253184	Up	107.96	4.8	5	5	5	0.659	0.66	0.782	0.672	1.436	1.551	1.114	1.243	endoplasmic reticulum	K11141	ENPEP; glutamyl aminopeptidase [EC:3.4.11.7]	mmu04614 Renin-angiotensin system	GO:0001525 angiogenesis; GO:0001568 blood vessel development; GO:0001655 urogenital system development; GO:0001822 kidney development; GO:0001944 vasculature development; GO:0001990 regulation of systemic arterial blood pressure by hormone; GO:0001991 regulation of systemic arterial blood pressure by circulatory renin-angiotensin; GO:0002002 regulation of angiotensin levels in blood; GO:0002003 a…	GO:0005622 intracellular; GO:0005623 cell; GO:0005737 cytoplasm; GO:0005886 plasma membrane; GO:0005887 integral component of plasma membrane; GO:0005903 brush border; GO:0009897 external side of plasma membrane; GO:0009986 cell surface; GO:0012506 vesicle membrane; GO:0016020 membrane; GO:0016021 integral component of membrane; GO:0016324 apical plasma membrane; GO:0031090 organelle membrane; GO…	GO:0003824 catalytic activity; GO:0004177 aminopeptidase activity; GO:0005488 binding; GO:0008233 peptidase activity; GO:0008235 metalloexopeptidase activity; GO:0008237 metallopeptidase activity; GO:0008238 exopeptidase activity; GO:0008270 zinc ion binding; GO:0016787 hydrolase activity; GO:0033218 amide binding; GO:0042277 peptide binding; GO:0043167 ion binding; GO:0043169 cation binding; GO:…	PF01433; PF11838	Peptidase family M1; Domain of unknown function (DUF3358)	EO	KOG1046	Puromycin-sensitive aminopeptidase and related aminopeptidases
P40124	Adenylyl cyclase-associated protein 1 OS=Mus musculus OX=10090 GN=Cap1 PE=1 SV=4	Cap1	1.907	0.931305	7.8491e-05	Up	51.564	8	4	4	7	0.641	0.787	0.684	0.813	1.53	1.375	1.269	1.403	cytoplasm	K17261			GO:0000902 cell morphogenesis; GO:0001667 ameboidal-type cell migration; GO:0001775 cell activation; GO:0002252 immune effector process; GO:0002263 cell activation involved in immune response; GO:0002274 myeloid leukocyte activation; GO:0002275 myeloid cell activation involved in immune response; GO:0002283 neutrophil activation involved in immune response; GO:0002366 leukocyte activation involve…	GO:0000323 lytic vacuole; GO:0005576 extracellular region; GO:0005622 intracellular; GO:0005623 cell; GO:0005737 cytoplasm; GO:0005764 lysosome; GO:0005766 primary lysosome; GO:0005773 vacuole; GO:0005775 vacuolar lumen; GO:0005829 cytosol; GO:0005856 cytoskeleton; GO:0005938 cell cortex; GO:0012505 endomembrane system; GO:0015629 actin cytoskeleton; GO:0030141 secretory granule; GO:0030863 corti…	GO:0003779 actin binding; GO:0005488 binding; GO:0005515 protein binding; GO:0008092 cytoskeletal protein binding; GO:0008179 adenylate cyclase binding; GO:0019899 enzyme binding;			TZ	KOG2675	Adenylate cyclase-associated protein (CAP/Srv2p)
P49722	Proteasome subunit alpha type-2 OS=Mus musculus OX=10090 GN=Psma2 PE=1 SV=3	Psma2	1.883	0.913033	0.000271745	Up	25.926	10.7	3	3	8	0.815	0.763	0.617	0.726	1.586	1.332	1.386	1.195	cytoplasm	K02726	PSMA2; 20S proteasome subunit alpha 2 [EC:3.4.25.1]	mmu05020 Prion disease; mmu03050 Proteasome; mmu05016 Huntington disease; mmu05014 Amyotrophic lateral sclerosis; mmu05010 Alzheimer disease; mmu05022 Pathways of neurodegeneration - multiple diseases; mmu05017 Spinocerebellar ataxia; mmu05012 Parkinson disease		GO:0000502 proteasome complex; GO:0000932 P-body; GO:0005622 intracellular; GO:0005623 cell; GO:0005634 nucleus; GO:0005654 nucleoplasm; GO:0005737 cytoplasm; GO:0005829 cytosol; GO:0005839 proteasome core complex; GO:0019773 proteasome core complex, alpha-subunit complex; GO:0031974 membrane-enclosed lumen; GO:0031981 nuclear lumen; GO:0032991 protein-containing complex; GO:0035770 ribonucleopro…		PF10584; PF00227	Proteasome subunit A N-terminal signature; Proteasome subunit	O	KOG0181	20S proteasome, regulatory subunit alpha type PSMA2/PRE8
Q9DBB8	Trans-1,2-dihydrobenzene-1,2-diol dehydrogenase OS=Mus musculus OX=10090 GN=Dhdh PE=1 SV=1	Dhdh	1.873	0.905351	0.0339414	Up	36.3	2.7	1	1	1	0.782	0.541	0.518	1.116	0.94	1.324	1.303	1.97	cytoplasm	K00078	DHDH; dihydrodiol dehydrogenase / D-xylose 1-dehydrogenase (NADP) [EC:1.3.1.20 1.1.1.179]	mmu00040 Pentose and glucuronate interconversions; mmu01100 Metabolic pathways; mmu00980 Metabolism of xenobiotics by cytochrome P450	GO:0005975 carbohydrate metabolic process; GO:0005996 monosaccharide metabolic process; GO:0006091 generation of precursor metabolites and energy; GO:0008152 metabolic process; GO:0009056 catabolic process; GO:0009987 cellular process; GO:0016052 carbohydrate catabolic process; GO:0019321 pentose metabolic process; GO:0019323 pentose catabolic process; GO:0022900 electron transport chain; GO:0042…		GO:0003824 catalytic activity; GO:0008746 NAD(P)+ transhydrogenase activity; GO:0009055 electron transfer activity; GO:0016491 oxidoreductase activity; GO:0016614 oxidoreductase activity, acting on CH-OH group of donors; GO:0016616 oxidoreductase activity, acting on the CH-OH group of donors, NAD or NADP as acceptor; GO:0016651 oxidoreductase activity, acting on NAD(P)H; GO:0016652 oxidoreductase…			GQ	KOG2741	Dimeric dihydrodiol dehydrogenase
P11438	Lysosome-associated membrane glycoprotein 1 OS=Mus musculus OX=10090 GN=Lamp1 PE=1 SV=2	Lamp1	1.443	0.529071	0.0388961	Up	43.865	8.4	3	3	5	0.772	0.75	1.018	0.886	1.577	1.306	1.149	0.912	plasma membrane	K06528	LAMP1_2; lysosomal-associated membrane protein 1/2	mmu04142 Lysosome; mmu04140 Autophagy - animal; mmu04145 Phagosome; mmu05152 Tuberculosis	GO:0000003 reproduction; GO:0001910 regulation of leukocyte mediated cytotoxicity; GO:0001912 positive regulation of leukocyte mediated cytotoxicity; GO:0002682 regulation of immune system process; GO:0002684 positive regulation of immune system process; GO:0002694 regulation of leukocyte activation; GO:0002696 positive regulation of leukocyte activation; GO:0002697 regulation of immune effector …	GO:0000323 lytic vacuole; GO:0005622 intracellular; GO:0005623 cell; GO:0005737 cytoplasm; GO:0005764 lysosome; GO:0005765 lysosomal membrane; GO:0005767 secondary lysosome; GO:0005768 endosome; GO:0005770 late endosome; GO:0005771 multivesicular body; GO:0005773 vacuole; GO:0005774 vacuolar membrane; GO:0005776 autophagosome; GO:0005886 plasma membrane; GO:0005901 caveola; GO:0008021 synaptic ve…	GO:0005488 binding; GO:0005515 protein binding; GO:0019899 enzyme binding; GO:0019904 protein domain specific binding;			T	KOG4818	Lysosomal-associated membrane protein
Q9R0E2	Procollagen-lysine,2-oxoglutarate 5-dioxygenase 1 OS=Mus musculus OX=10090 GN=Plod1 PE=1 SV=1	Plod1	1.371	0.455229	0.0180751	Up	83.594	4.5	3	3	3	0.944	1.009	0.786	0.809	1.157	1.095	1.509	1.104	extracellular	K00473	PLOD1; procollagen-lysine,2-oxoglutarate 5-dioxygenase 1 [EC:1.14.11.4]	mmu00310 Lysine degradation; mmu01100 Metabolic pathways	GO:0001666 response to hypoxia; GO:0006082 organic acid metabolic process; GO:0006464 cellular protein modification process; GO:0006520 cellular amino acid metabolic process; GO:0006575 cellular modified amino acid metabolic process; GO:0006807 nitrogen compound metabolic process; GO:0006950 response to stress; GO:0008152 metabolic process; GO:0008544 epidermis development; GO:0008652 cellular am…	GO:0005622 intracellular; GO:0005623 cell; GO:0005737 cytoplasm; GO:0005783 endoplasmic reticulum; GO:0005789 endoplasmic reticulum membrane; GO:0005791 rough endoplasmic reticulum; GO:0012505 endomembrane system; GO:0016020 membrane; GO:0030867 rough endoplasmic reticulum membrane; GO:0031090 organelle membrane; GO:0031984 organelle subcompartment; GO:0032991 protein-containing complex; GO:00421…	GO:0003824 catalytic activity; GO:0005488 binding; GO:0005506 iron ion binding; GO:0005515 protein binding; GO:0008198 ferrous iron binding; GO:0008475 procollagen-lysine 5-dioxygenase activity; GO:0016491 oxidoreductase activity; GO:0016705 oxidoreductase activity, acting on paired donors, with incorporation or reduction of molecular oxygen; GO:0016706 2-oxoglutarate-dependent dioxygenase activi…	PF13640	2OG-Fe(II) oxygenase superfamily	O	KOG1971	Lysyl hydroxylase
O09061	Proteasome subunit beta type-1 OS=Mus musculus OX=10090 GN=Psmb1 PE=1 SV=1	Psmb1	1.855	0.891419	0.000113507	Up	26.372	22.1	5	5	9	0.824	0.704	0.648	0.714	1.469	1.331	1.392	1.17	cytoplasm,nucleus	K02732	PSMB1; 20S proteasome subunit beta 6 [EC:3.4.25.1]	mmu05020 Prion disease; mmu03050 Proteasome; mmu05016 Huntington disease; mmu05014 Amyotrophic lateral sclerosis; mmu05010 Alzheimer disease; mmu05022 Pathways of neurodegeneration - multiple diseases; mmu05017 Spinocerebellar ataxia; mmu05012 Parkinson disease		GO:0000502 proteasome complex; GO:0005622 intracellular; GO:0005623 cell; GO:0005634 nucleus; GO:0005654 nucleoplasm; GO:0005737 cytoplasm; GO:0005829 cytosol; GO:0005839 proteasome core complex; GO:0019774 proteasome core complex, beta-subunit complex; GO:0031974 membrane-enclosed lumen; GO:0031981 nuclear lumen; GO:0032991 protein-containing complex; GO:0043226 organelle; GO:0043227 membrane-bo…		PF00227	Proteasome subunit	O	KOG0179	20S proteasome, regulatory subunit beta type PSMB1/PRE7
Q9CQE5	Regulator of G-protein signaling 10 OS=Mus musculus OX=10090 GN=Rgs10 PE=1 SV=1	Rgs10	1.841	0.88049	0.00442468	Up	21.151	6.6	1	1	1	0.679	0.737	0.806	0.737	1.677	1.193	1.117	1.461	nucleus	K16449			GO:0001975 response to amphetamine; GO:0007154 cell communication; GO:0007165 signal transduction; GO:0007186 G protein-coupled receptor signaling pathway; GO:0007213 G protein-coupled acetylcholine receptor signaling pathway; GO:0008277 regulation of G protein-coupled receptor signaling pathway; GO:0009410 response to xenobiotic stimulus; GO:0009636 response to toxic substance; GO:0009719 respon…	GO:0005622 intracellular; GO:0005623 cell; GO:0005634 nucleus; GO:0005737 cytoplasm; GO:0005829 cytosol; GO:0005886 plasma membrane; GO:0016020 membrane; GO:0030424 axon; GO:0030425 dendrite; GO:0036477 somatodendritic compartment; GO:0042995 cell projection; GO:0043005 neuron projection; GO:0043025 neuronal cell body; GO:0043197 dendritic spine; GO:0043226 organelle; GO:0043227 membrane-bounded …	GO:0001965 G-protein alpha-subunit binding; GO:0005096 GTPase activator activity; GO:0005488 binding; GO:0005515 protein binding; GO:0008047 enzyme activator activity; GO:0030234 enzyme regulator activity; GO:0030695 GTPase regulator activity; GO:0060589 nucleoside-triphosphatase regulator activity; GO:0098772 molecular function regulator;	PF00615	Regulator of G protein signaling domain	T	KOG3589	G protein signaling regulators
Q99JI6	Ras-related protein Rap-1b OS=Mus musculus OX=10090 GN=Rap1b PE=1 SV=2	Rap1b	1.499	0.584	0.00620021	Up	20.825	12.5	3	3	4	0.96	0.844	0.785	0.771	1.227	1.265	1.018	1.525	cytoplasm	K07836	RAP1B; Ras-related protein Rap-1B	mmu04015 Rap1 signaling pathway; mmu04010 MAPK signaling pathway; mmu04720 Long-term potentiation; mmu04062 Chemokine signaling pathway; mmu04024 cAMP signaling pathway; mmu04510 Focal adhesion; mmu04972 Pancreatic secretion; mmu04934 Cushing syndrome; mmu04014 Ras signaling pathway; mmu04670 Leukocyte transendothelial migration; mmu04722 Neurotrophin signaling pathway; mmu05211 Renal cell carcin…	GO:0001505 regulation of neurotransmitter levels; GO:0001775 cell activation; GO:0001885 endothelial cell development; GO:0001932 regulation of protein phosphorylation; GO:0001934 positive regulation of protein phosphorylation; GO:0002064 epithelial cell development; GO:0002252 immune effector process; GO:0002263 cell activation involved in immune response; GO:0002274 myeloid leukocyte activation…	GO:0000323 lytic vacuole; GO:0005622 intracellular; GO:0005623 cell; GO:0005737 cytoplasm; GO:0005764 lysosome; GO:0005765 lysosomal membrane; GO:0005766 primary lysosome; GO:0005773 vacuole; GO:0005774 vacuolar membrane; GO:0005811 lipid droplet; GO:0005829 cytosol; GO:0005886 plasma membrane; GO:0005911 cell-cell junction; GO:0012505 endomembrane system; GO:0012506 vesicle membrane; GO:0016020 …	GO:0000166 nucleotide binding; GO:0001882 nucleoside binding; GO:0001883 purine nucleoside binding; GO:0003824 catalytic activity; GO:0003924 GTPase activity; GO:0005488 binding; GO:0005525 GTP binding; GO:0016462 pyrophosphatase activity; GO:0016787 hydrolase activity; GO:0016817 hydrolase activity, acting on acid anhydrides; GO:0016818 hydrolase activity, acting on acid anhydrides, in phosphoru…	PF00071	Ras family	S	KOG0395	Ras-related GTPase
Q64291	Keratin, type I cytoskeletal 12 OS=Mus musculus OX=10090 GN=Krt12 PE=1 SV=2	Krt12	1.81	0.85599	0.0415173	Up	52.464	2.5	1	1	1	0.742	0.785	0.75	0.71	1.063	1.937	0.94	1.465	nucleus	K07604	KRT1; type I keratin, acidic	mmu05150 Staphylococcus aureus infection; mmu04915 Estrogen signaling pathway	GO:0001654 eye development; GO:0003008 system process; GO:0007275 multicellular organism development; GO:0007423 sensory organ development; GO:0007600 sensory perception; GO:0007601 visual perception; GO:0008219 cell death; GO:0008544 epidermis development; GO:0009888 tissue development; GO:0009913 epidermal cell differentiation; GO:0009987 cellular process; GO:0012501 programmed cell death; GO:0…	GO:0005622 intracellular; GO:0005623 cell; GO:0005737 cytoplasm; GO:0005829 cytosol;	GO:0005198 structural molecule activity;
P41317	Mannose-binding protein C OS=Mus musculus OX=10090 GN=Mbl2 PE=1 SV=2	Mbl2	1.797	0.84559	0.00755474	Up	25.957	46.3	10	8	26	0.842	0.666	0.708	0.788	1.444	1.764	1.254	0.937	extracellular	K03991	MBL; mannose-binding lectin	mmu05171 Coronavirus disease - COVID-19; mmu05150 Staphylococcus aureus infection; mmu04610 Complement and coagulation cascades; mmu04145 Phagosome	GO:0001867 complement activation, lectin pathway; GO:0001906 cell killing; GO:0002252 immune effector process; GO:0002253 activation of immune response; GO:0002376 immune system process; GO:0002526 acute inflammatory response; GO:0002673 regulation of acute inflammatory response; GO:0002682 regulation of immune system process; GO:0002684 positive regulation of immune system process; GO:0002697 re…	GO:0005576 extracellular region; GO:0005615 extracellular space; GO:0005623 cell; GO:0009986 cell surface;	GO:0002020 protease binding; GO:0003824 catalytic activity; GO:0004175 endopeptidase activity; GO:0004252 serine-type endopeptidase activity; GO:0005102 signaling receptor binding; GO:0005488 binding; GO:0005509 calcium ion binding; GO:0005515 protein binding; GO:0005534 galactose binding; GO:0005537 mannose binding; GO:0005543 phospholipid binding; GO:0008233 peptidase activity; GO:0008236 serin…	PF00059	Lectin C-type domain	W	KOG4297	C-type lectin
Q9R182	Angiopoietin-related protein 3 OS=Mus musculus OX=10090 GN=Angptl3 PE=1 SV=1	Angptl3	1.793	0.842375	0.00352363	Up	52.542	3.5	2	2	3	0.81	0.775	0.71	0.657	1.602	1.143	1.1	1.447	extracellular	K22288	ANGPTL3; angiopoietin-like 3	mmu04979 Cholesterol metabolism	GO:0001568 blood vessel development; GO:0001944 vasculature development; GO:0005975 carbohydrate metabolic process; GO:0006066 alcohol metabolic process; GO:0006071 glycerol metabolic process; GO:0006082 organic acid metabolic process; GO:0006629 lipid metabolic process; GO:0006631 fatty acid metabolic process; GO:0006638 neutral lipid metabolic process; GO:0006639 acylglycerol metabolic process;…	GO:0005576 extracellular region; GO:0005615 extracellular space; GO:0005622 intracellular; GO:0005623 cell; GO:0005737 cytoplasm; GO:0005768 endosome; GO:0005769 early endosome; GO:0005794 Golgi apparatus; GO:0009986 cell surface; GO:0012505 endomembrane system; GO:0031410 cytoplasmic vesicle; GO:0031982 vesicle; GO:0043226 organelle; GO:0043227 membrane-bounded organelle; GO:0043229 intracellula…	GO:0004857 enzyme inhibitor activity; GO:0004859 phospholipase inhibitor activity; GO:0005102 signaling receptor binding; GO:0005178 integrin binding; GO:0005488 binding; GO:0005515 protein binding; GO:0008083 growth factor activity; GO:0030234 enzyme regulator activity; GO:0030545 receptor regulator activity; GO:0044877 protein-containing complex binding; GO:0048018 receptor ligand activity; GO:…	PF00147	Fibrinogen beta and gamma chains, C-terminal globular domain	S	KOG2579	Ficolin and related extracellular proteins
Q99LJ1	Tissue alpha-L-fucosidase OS=Mus musculus OX=10090 GN=Fuca1 PE=1 SV=1	Fuca1	1.79	0.83996	0.0437518	Up	52.28	11.3	5	5	5	0.869	0.782	0.58	0.79	0.811	2.014	1.45	1.132	extracellular	K01206	FUCA; alpha-L-fucosidase [EC:3.2.1.51]	mmu00511 Other glycan degradation; mmu04142 Lysosome	GO:0001775 cell activation; GO:0002252 immune effector process; GO:0002263 cell activation involved in immune response; GO:0002274 myeloid leukocyte activation; GO:0002275 myeloid cell activation involved in immune response; GO:0002283 neutrophil activation involved in immune response; GO:0002366 leukocyte activation involved in immune response; GO:0002376 immune system process; GO:0002443 leukoc…	GO:0000323 lytic vacuole; GO:0005576 extracellular region; GO:0005622 intracellular; GO:0005623 cell; GO:0005737 cytoplasm; GO:0005764 lysosome; GO:0005766 primary lysosome; GO:0005773 vacuole; GO:0005775 vacuolar lumen; GO:0012505 endomembrane system; GO:0030141 secretory granule; GO:0031410 cytoplasmic vesicle; GO:0031974 membrane-enclosed lumen; GO:0031982 vesicle; GO:0031983 vesicle lumen; GO…	GO:0003824 catalytic activity; GO:0004553 hydrolase activity, hydrolyzing O-glycosyl compounds; GO:0004560 alpha-L-fucosidase activity; GO:0005488 binding; GO:0015928 fucosidase activity; GO:0016787 hydrolase activity; GO:0016798 hydrolase activity, acting on glycosyl bonds; GO:0030246 carbohydrate binding;	PF01120	Alpha-L-fucosidase	G	KOG3340	Alpha-L-fucosidase
Q9R1P0	Proteasome subunit alpha type-4 OS=Mus musculus OX=10090 GN=Psma4 PE=1 SV=1	Psma4	1.781	0.832688	0.00171995	Up	29.47	21.5	7	7	10	0.902	0.775	0.672	0.659	1.594	1.266	1.398	1.098	mitochondria	K02728	PSMA4; 20S proteasome subunit alpha 3 [EC:3.4.25.1]	mmu05020 Prion disease; mmu03050 Proteasome; mmu05016 Huntington disease; mmu05014 Amyotrophic lateral sclerosis; mmu05010 Alzheimer disease; mmu05022 Pathways of neurodegeneration - multiple diseases; mmu05017 Spinocerebellar ataxia; mmu05012 Parkinson disease	GO:0006464 cellular protein modification process; GO:0006508 proteolysis; GO:0006807 nitrogen compound metabolic process; GO:0008152 metabolic process; GO:0009987 cellular process; GO:0016579 protein deubiquitination; GO:0019538 protein metabolic process; GO:0036211 protein modification process; GO:0043170 macromolecule metabolic process; GO:0043412 macromolecule modification; GO:0043687 post-tra…	GO:0000502 proteasome complex; GO:0000932 P-body; GO:0005622 intracellular; GO:0005623 cell; GO:0005634 nucleus; GO:0005654 nucleoplasm; GO:0005737 cytoplasm; GO:0005829 cytosol; GO:0005839 proteasome core complex; GO:0019773 proteasome core complex, alpha-subunit complex; GO:0031974 membrane-enclosed lumen; GO:0031981 nuclear lumen; GO:0032991 protein-containing complex; GO:0035770 ribonucleopro…		PF10584; PF00227	Proteasome subunit A N-terminal signature; Proteasome subunit	O	KOG0178	20S proteasome, regulatory subunit alpha type PSMA4/PRE9
P62962	Profilin-1 OS=Mus musculus OX=10090 GN=Pfn1 PE=1 SV=2	Pfn1	1.774	0.827006	0.00843899	Up	14.957	22.1	3	3	5	0.698	0.838	0.74	0.734	1.624	1.498	1.03	1.188	cytoplasm	K05759	PFN; profilin	mmu04015 Rap1 signaling pathway; mmu04810 Regulation of actin cytoskeleton; mmu05132 Salmonella infection; mmu05014 Amyotrophic lateral sclerosis	GO:0001838 embryonic epithelial tube formation; GO:0001841 neural tube formation; GO:0001843 neural tube closure; GO:0002009 morphogenesis of an epithelium; GO:0006355 regulation of transcription, DNA-templated; GO:0006357 regulation of transcription by RNA polymerase II; GO:0006996 organelle organization; GO:0007010 cytoskeleton organization; GO:0007015 actin filament organization; GO:0007154 ce…	GO:0005576 extracellular region; GO:0005622 intracellular; GO:0005623 cell; GO:0005634 nucleus; GO:0005737 cytoplasm; GO:0005829 cytosol; GO:0005856 cytoskeleton; GO:0005938 cell cortex; GO:0042995 cell projection; GO:0043005 neuron projection; GO:0043226 organelle; GO:0043227 membrane-bounded organelle; GO:0043228 non-membrane-bounded organelle; GO:0043229 intracellular organelle; GO:0043231 int…	GO:0000166 nucleotide binding; GO:0000774 adenyl-nucleotide exchange factor activity; GO:0003779 actin binding; GO:0003785 actin monomer binding; GO:0005102 signaling receptor binding; GO:0005488 binding; GO:0005515 protein binding; GO:0005543 phospholipid binding; GO:0005546 phosphatidylinositol-4,5-bisphosphate binding; GO:0008092 cytoskeletal protein binding; GO:0008289 lipid binding; GO:00170…	PF00235	Profilin	Z	KOG1755	Profilin
B2RU80	Receptor-type tyrosine-protein phosphatase beta OS=Mus musculus OX=10090 GN=Ptprb PE=1 SV=1	Ptprb	1.763	0.818032	0.0265385	Up	224.49	0.6	1	1	1	0.766	0.831	0.815	0.614	1.245	2.029	0.918	1.143	peroxisome	K05694	PTPRB; receptor-type tyrosine-protein phosphatase beta [EC:3.1.3.48]	mmu04520 Adherens junction	GO:0001525 angiogenesis; GO:0001568 blood vessel development; GO:0001775 cell activation; GO:0001944 vasculature development; GO:0002252 immune effector process; GO:0002263 cell activation involved in immune response; GO:0002274 myeloid leukocyte activation; GO:0002275 myeloid cell activation involved in immune response; GO:0002283 neutrophil activation involved in immune response; GO:0002366 leu…	GO:0005622 intracellular; GO:0005623 cell; GO:0005737 cytoplasm; GO:0005886 plasma membrane; GO:0005887 integral component of plasma membrane; GO:0012505 endomembrane system; GO:0012506 vesicle membrane; GO:0016020 membrane; GO:0016021 integral component of membrane; GO:0030141 secretory granule; GO:0030659 cytoplasmic vesicle membrane; GO:0030667 secretory granule membrane; GO:0031090 organelle …	GO:0003824 catalytic activity; GO:0004721 phosphoprotein phosphatase activity; GO:0004725 protein tyrosine phosphatase activity; GO:0004888 transmembrane signaling receptor activity; GO:0005001 transmembrane receptor protein tyrosine phosphatase activity; GO:0016787 hydrolase activity; GO:0016788 hydrolase activity, acting on ester bonds; GO:0016791 phosphatase activity; GO:0019198 transmembrane …	PF00041; PF00102	Fibronectin type III domain; Protein-tyrosine phosphatase	T	KOG0791	Protein tyrosine phosphatase, contains fn3 domain
P18760	Cofilin-1 OS=Mus musculus OX=10090 GN=Cfl1 PE=1 SV=3	Cfl1	1.729	0.789938	0.00139872	Up	18.559	16.9	3	3	3	0.926	0.758	0.676	0.722	1.404	1.096	1.301	1.528	mitochondria	K05765	CFL; cofilin	mmu05133 Pertussis; mmu04360 Axon guidance; mmu04666 Fc gamma R-mediated phagocytosis; mmu04810 Regulation of actin cytoskeleton; mmu05170 Human immunodeficiency virus 1 infection	GO:0000278 mitotic cell cycle; GO:0000281 mitotic cytokinesis; GO:0000302 response to reactive oxygen species; GO:0000910 cytokinesis; GO:0001101 response to acid chemical; GO:0001558 regulation of cell growth; GO:0001667 ameboidal-type cell migration; GO:0001755 neural crest cell migration; GO:0001838 embryonic epithelial tube formation; GO:0001841 neural tube formation; GO:0001842 neural fold f…	GO:0005576 extracellular region; GO:0005622 intracellular; GO:0005623 cell; GO:0005737 cytoplasm; GO:0005739 mitochondrion; GO:0005740 mitochondrial envelope; GO:0005829 cytosol; GO:0005856 cytoskeleton; GO:0005886 plasma membrane; GO:0005911 cell-cell junction; GO:0005938 cell cortex; GO:0015629 actin cytoskeleton; GO:0016020 membrane; GO:0030027 lamellipodium; GO:0030054 cell junction; GO:00301…	GO:0003779 actin binding; GO:0005102 signaling receptor binding; GO:0005488 binding; GO:0005515 protein binding; GO:0005543 phospholipid binding; GO:0008092 cytoskeletal protein binding; GO:0008289 lipid binding; GO:0019899 enzyme binding; GO:0019902 phosphatase binding; GO:0019903 protein phosphatase binding; GO:0035091 phosphatidylinositol binding; GO:0043167 ion binding; GO:0043168 anion bindi…	PF00241	Cofilin/tropomyosin-type actin-binding protein	Z	KOG1735	Actin depolymerizing factor
P08226	Apolipoprotein E OS=Mus musculus OX=10090 GN=Apoe PE=1 SV=2	Apoe	1.724	0.78576	0.00423566	Up	35.866	47.3	15	15	73	0.772	0.814	0.718	0.752	0.981	1.716	1.251	1.321	extracellular	K04524	APOE; apolipoprotein E	mmu04979 Cholesterol metabolism; mmu05010 Alzheimer disease	GO:0000302 response to reactive oxygen species; GO:0001101 response to acid chemical; GO:0001523 retinoid metabolic process; GO:0001558 regulation of cell growth; GO:0001568 blood vessel development; GO:0001932 regulation of protein phosphorylation; GO:0001933 negative regulation of protein phosphorylation; GO:0001936 regulation of endothelial cell proliferation; GO:0001937 negative regulation of…	GO:0000323 lytic vacuole; GO:0005576 extracellular region; GO:0005615 extracellular space; GO:0005622 intracellular; GO:0005623 cell; GO:0005634 nucleus; GO:0005635 nuclear envelope; GO:0005737 cytoplasm; GO:0005764 lysosome; GO:0005768 endosome; GO:0005769 early endosome; GO:0005770 late endosome; GO:0005773 vacuole; GO:0005783 endoplasmic reticulum; GO:0005788 endoplasmic reticulum lumen; GO:00…	GO:0001540 amyloid-beta binding; GO:0005102 signaling receptor binding; GO:0005198 structural molecule activity; GO:0005215 transporter activity; GO:0005319 lipid transporter activity; GO:0005488 binding; GO:0005496 steroid binding; GO:0005515 protein binding; GO:0005539 glycosaminoglycan binding; GO:0005543 phospholipid binding; GO:0008047 enzyme activator activity; GO:0008092 cytoskeletal prote…	PF01442	Apolipoprotein A1/A4/E domain
O89053	Coronin-1A OS=Mus musculus OX=10090 GN=Coro1a PE=1 SV=5	Coro1a	1.72	0.782409	0.0194862	Up	50.989	16.1	7	7	9	0.75	0.897	0.627	0.813	0.924	1.808	1.135	1.442	mitochondria	K13882	CORO1A; coronin-1A	mmu04145 Phagosome; mmu05152 Tuberculosis	GO:0001775 cell activation; GO:0001776 leukocyte homeostasis; GO:0001845 phagolysosome assembly; GO:0001894 tissue homeostasis; GO:0001906 cell killing; GO:0001909 leukocyte mediated cytotoxicity; GO:0002228 natural killer cell mediated immunity; GO:0002252 immune effector process; GO:0002260 lymphocyte homeostasis; GO:0002263 cell activation involved in immune response; GO:0002285 lymphocyte act…	GO:0001772 immunological synapse; GO:0001891 phagocytic cup; GO:0005622 intracellular; GO:0005623 cell; GO:0005737 cytoplasm; GO:0005768 endosome; GO:0005769 early endosome; GO:0005856 cytoskeleton; GO:0005884 actin filament; GO:0005886 plasma membrane; GO:0005911 cell-cell junction; GO:0005938 cell cortex; GO:0012505 endomembrane system; GO:0015629 actin cytoskeleton; GO:0016020 membrane; GO:003…	GO:0003779 actin binding; GO:0003785 actin monomer binding; GO:0005488 binding; GO:0005515 protein binding; GO:0008022 protein C-terminus binding; GO:0008092 cytoskeletal protein binding; GO:0017022 myosin binding; GO:0032036 myosin heavy chain binding; GO:0042802 identical protein binding; GO:0042803 protein homodimerization activity; GO:0043548 phosphatidylinositol 3-kinase binding; GO:0044877 …	PF08953; PF08954	Domain of unknown function (DUF1899); Domain of unknown function (DUF1900)	Z	KOG0303	Actin-binding protein Coronin, contains WD40 repeats
P62492	Ras-related protein Rab-11A OS=Mus musculus OX=10090 GN=Rab11a PE=1 SV=3	Rab11a	1.719	0.78157	0.0119548	Up	24.393	9.3	2	2	3	0.837	0.756	0.709	0.844	1.131	1.913	1.017	1.348	cytoskeleton	K07904	RAB11A; Ras-related protein Rab-11A	mmu04961 Endocrine and other factor-regulated calcium reabsorption; mmu05164 Influenza A; mmu04962 Vasopressin-regulated water reabsorption; mmu04972 Pancreatic secretion; mmu04144 Endocytosis	GO:0000070 mitotic sister chromatid segregation; GO:0000226 microtubule cytoskeleton organization; GO:0000278 mitotic cell cycle; GO:0000280 nuclear division; GO:0000819 sister chromatid segregation; GO:0001558 regulation of cell growth; GO:0006810 transport; GO:0006886 intracellular protein transport; GO:0006887 exocytosis; GO:0006996 organelle organization; GO:0007010 cytoskeleton organization;…	GO:0000922 spindle pole; GO:0005576 extracellular region; GO:0005615 extracellular space; GO:0005622 intracellular; GO:0005623 cell; GO:0005737 cytoplasm; GO:0005768 endosome; GO:0005770 late endosome; GO:0005771 multivesicular body; GO:0005794 Golgi apparatus; GO:0005802 trans-Golgi network; GO:0005815 microtubule organizing center; GO:0005819 spindle; GO:0005856 cytoskeleton; GO:0005886 plasma …	GO:0000166 nucleotide binding; GO:0001882 nucleoside binding; GO:0001883 purine nucleoside binding; GO:0003824 catalytic activity; GO:0003924 GTPase activity; GO:0005488 binding; GO:0005515 protein binding; GO:0005525 GTP binding; GO:0008017 microtubule binding; GO:0008092 cytoskeletal protein binding; GO:0015631 tubulin binding; GO:0016462 pyrophosphatase activity; GO:0016787 hydrolase activity;…	PF00071	Ras family	U	KOG0087	GTPase Rab11/YPT3, small G protein superfamily
Q6S5C2	N-acetylglucosamine-1-phosphotransferase subunit gamma OS=Mus musculus OX=10090 GN=Gnptg PE=1 SV=1	Gnptg	1.677	0.745883	0.024834	Up	34.168	3.6	1	1	2	0.784	0.848	0.611	0.922	0.948	1.108	1.457	1.796	extracellular	K10087	GNPTG; N-acetylglucosamine-1-phosphate transferase, gamma subunit	mmu04142 Lysosome	GO:0005975 carbohydrate metabolic process; GO:0006491 N-glycan processing; GO:0006605 protein targeting; GO:0006622 protein targeting to lysosome; GO:0006623 protein targeting to vacuole; GO:0006793 phosphorus metabolic process; GO:0006796 phosphate-containing compound metabolic process; GO:0006807 nitrogen compound metabolic process; GO:0006810 transport; GO:0006886 intracellular protein transpo…	GO:0000139 Golgi membrane; GO:0005576 extracellular region; GO:0005622 intracellular; GO:0005623 cell; GO:0005737 cytoplasm; GO:0005794 Golgi apparatus; GO:0012505 endomembrane system; GO:0016020 membrane; GO:0031090 organelle membrane; GO:0031984 organelle subcompartment; GO:0043226 organelle; GO:0043227 membrane-bounded organelle; GO:0043229 intracellular organelle; GO:0043231 intracellular mem…	GO:0005488 binding; GO:0005515 protein binding; GO:0042802 identical protein binding; GO:0042803 protein homodimerization activity; GO:0046983 protein dimerization activity;			T	KOG2397	Protein kinase C substrate, 80 KD protein, heavy chain
P43025	Tetranectin OS=Mus musculus OX=10090 GN=Clec3b PE=1 SV=2	Clec3b	0.723	-0.467932	0.0494166	Down	22.257	32.2	6	6	20	1.285	1.096	1.28	1.144	1.242	0.658	0.742	0.83	extracellular	K17520			GO:0001501 skeletal system development; GO:0001503 ossification; GO:0002576 platelet degranulation; GO:0006810 transport; GO:0006887 exocytosis; GO:0007275 multicellular organism development; GO:0009719 response to endogenous stimulus; GO:0009888 tissue development; GO:0009893 positive regulation of metabolic process; GO:0009987 cellular process; GO:0010033 response to organic substance; GO:00104…	GO:0001652 granular component; GO:0005576 extracellular region; GO:0005615 extracellular space; GO:0005622 intracellular; GO:0005623 cell; GO:0005634 nucleus; GO:0005730 nucleolus; GO:0005737 cytoplasm; GO:0012505 endomembrane system; GO:0030141 secretory granule; GO:0031012 extracellular matrix; GO:0031089 platelet dense granule lumen; GO:0031410 cytoplasmic vesicle; GO:0031974 membrane-enclosed…	GO:0005488 binding; GO:0005509 calcium ion binding; GO:0005515 protein binding; GO:0005539 glycosaminoglycan binding; GO:0008201 heparin binding; GO:0019904 protein domain specific binding; GO:0030246 carbohydrate binding; GO:0036143 kringle domain binding; GO:0043167 ion binding; GO:0043168 anion binding; GO:0043169 cation binding; GO:0046872 metal ion binding; GO:0097367 carbohydrate derivative…	PF00059	Lectin C-type domain	TV	KOG4297	C-type lectin
P70665	Sialate O-acetylesterase OS=Mus musculus OX=10090 GN=Siae PE=1 SV=3	Siae	1.673	0.742437	0.000681923	Up	60.775	2.2	1	1	1	0.757	0.855	0.702	0.841	1.306	1.265	1.144	1.562	extracellular	K05970			GO:0002682 regulation of immune system process; GO:0005975 carbohydrate metabolic process; GO:0008152 metabolic process; GO:0044238 primary metabolic process; GO:0050789 regulation of biological process; GO:0065007 biological regulation; GO:0071704 organic substance metabolic process;	GO:0000323 lytic vacuole; GO:0005576 extracellular region; GO:0005622 intracellular; GO:0005623 cell; GO:0005737 cytoplasm; GO:0005764 lysosome; GO:0005773 vacuole; GO:0043226 organelle; GO:0043227 membrane-bounded organelle; GO:0043229 intracellular organelle; GO:0043231 intracellular membrane-bounded organelle;	GO:0001681 sialate O-acetylesterase activity; GO:0003824 catalytic activity; GO:0008126 acetylesterase activity; GO:0016787 hydrolase activity; GO:0016788 hydrolase activity, acting on ester bonds; GO:0034338 short-chain carboxylesterase activity; GO:0052689 carboxylic ester hydrolase activity;	PF03629	Domain of unknown function (DUF303)
P06728	Apolipoprotein A-IV OS=Mus musculus OX=10090 GN=Apoa4 PE=1 SV=3	Apoa4	1.66	0.731183	0.0498958	Up	45.029	62	24	24	173	0.964	0.907	0.552	0.693	1.276	1.912	1.006	0.979	extracellular	K08760	APOA4; apolipoprotein A-IV	mmu04979 Cholesterol metabolism; mmu04977 Vitamin digestion and absorption; mmu04975 Fat digestion and absorption	GO:0000302 response to reactive oxygen species; GO:0000303 response to superoxide; GO:0000305 response to oxygen radical; GO:0001523 retinoid metabolic process; GO:0002227 innate immune response in mucosa; GO:0002251 organ or tissue specific immune response; GO:0002376 immune system process; GO:0002385 mucosal immune response; GO:0006066 alcohol metabolic process; GO:0006629 lipid metabolic proce…	GO:0005576 extracellular region; GO:0005615 extracellular space; GO:0005622 intracellular; GO:0005623 cell; GO:0005737 cytoplasm; GO:0005768 endosome; GO:0005769 early endosome; GO:0005783 endoplasmic reticulum; GO:0005788 endoplasmic reticulum lumen; GO:0005829 cytosol; GO:0012505 endomembrane system; GO:0031410 cytoplasmic vesicle; GO:0031974 membrane-enclosed lumen; GO:0031982 vesicle; GO:0032…	GO:0005102 signaling receptor binding; GO:0005215 transporter activity; GO:0005319 lipid transporter activity; GO:0005488 binding; GO:0005496 steroid binding; GO:0005507 copper ion binding; GO:0005515 protein binding; GO:0005543 phospholipid binding; GO:0008047 enzyme activator activity; GO:0008289 lipid binding; GO:0015248 sterol transporter activity; GO:0015485 cholesterol binding; GO:0016209 a…	PF01442	Apolipoprotein A1/A4/E domain
Q61703	Inter-alpha-trypsin inhibitor heavy chain H2 OS=Mus musculus OX=10090 GN=Itih2 PE=1 SV=1	Itih2	1.638	0.711935	0.0208939	Up	105.93	19.3	19	19	102	0.781	0.783	0.781	0.825	1.919	1.203	1.067	1.002	endoplasmic reticulum	K19015			GO:0006464 cellular protein modification process; GO:0006807 nitrogen compound metabolic process; GO:0008152 metabolic process; GO:0009892 negative regulation of metabolic process; GO:0009987 cellular process; GO:0010466 negative regulation of peptidase activity; GO:0010605 negative regulation of macromolecule metabolic process; GO:0010951 negative regulation of endopeptidase activity; GO:0019222…	GO:0005576 extracellular region; GO:0005622 intracellular; GO:0005623 cell; GO:0005737 cytoplasm; GO:0005783 endoplasmic reticulum; GO:0005788 endoplasmic reticulum lumen; GO:0012505 endomembrane system; GO:0031974 membrane-enclosed lumen; GO:0043226 organelle; GO:0043227 membrane-bounded organelle; GO:0043229 intracellular organelle; GO:0043231 intracellular membrane-bounded organelle; GO:004323…	GO:0004857 enzyme inhibitor activity; GO:0004866 endopeptidase inhibitor activity; GO:0030234 enzyme regulator activity; GO:0030414 peptidase inhibitor activity; GO:0061134 peptidase regulator activity; GO:0061135 endopeptidase regulator activity; GO:0098772 molecular function regulator;	PF00092	von Willebrand factor type A domain
P04945	Ig kappa chain V-VI region NQ2-6.1 OS=Mus musculus OX=10090 PE=2 SV=1	--	1.633	0.707525	0.00697449	Up	11.713	14.8	1	1	1	0.752	0.786	0.755	0.913	1.145	1.191	1.123	1.778	mitochondria							PF07686	Immunoglobulin V-set domain
Q91WG0	Acylcarnitine hydrolase OS=Mus musculus OX=10090 GN=Ces2c PE=1 SV=1	Ces2c	1.625	0.70044	0.022307	Up	62.469	6.6	3	3	5	0.876	0.782	0.699	0.818	1.538	1.564	1.025	1.031	extracellular	K03927	CES2; carboxylesterase 2 [EC:3.1.1.1 3.1.1.84 3.1.1.56]	mmu00983 Drug metabolism - other enzymes	GO:0006082 organic acid metabolic process; GO:0006464 cellular protein modification process; GO:0006486 protein glycosylation; GO:0006629 lipid metabolic process; GO:0006631 fatty acid metabolic process; GO:0006690 icosanoid metabolic process; GO:0006692 prostanoid metabolic process; GO:0006693 prostaglandin metabolic process; GO:0006805 xenobiotic metabolic process; GO:0006807 nitrogen compound …	GO:0005622 intracellular; GO:0005623 cell; GO:0005737 cytoplasm; GO:0005783 endoplasmic reticulum; GO:0005788 endoplasmic reticulum lumen; GO:0012505 endomembrane system; GO:0031974 membrane-enclosed lumen; GO:0043226 organelle; GO:0043227 membrane-bounded organelle; GO:0043229 intracellular organelle; GO:0043231 intracellular membrane-bounded organelle; GO:0043233 organelle lumen; GO:0070013 int…	GO:0003824 catalytic activity; GO:0016787 hydrolase activity; GO:0016788 hydrolase activity, acting on ester bonds; GO:0047619 acylcarnitine hydrolase activity; GO:0052689 carboxylic ester hydrolase activity;	PF00135	Carboxylesterase family	I	KOG1516	Carboxylesterase and related proteins
P06151	L-lactate dehydrogenase A chain OS=Mus musculus OX=10090 GN=Ldha PE=1 SV=3	Ldha	1.616	0.692427	0.0343524	Up	36.498	18.4	5	4	9	0.906	0.853	0.621	0.786	0.995	1.874	1.032	1.214	cytoplasm	K00016	LDH; L-lactate dehydrogenase [EC:1.1.1.27]	mmu00620 Pyruvate metabolism; mmu05230 Central carbon metabolism in cancer; mmu04922 Glucagon signaling pathway; mmu01100 Metabolic pathways; mmu00270 Cysteine and methionine metabolism; mmu00010 Glycolysis / Gluconeogenesis; mmu00640 Propanoate metabolism; mmu04066 HIF-1 signaling pathway	GO:0005975 carbohydrate metabolic process; GO:0005996 monosaccharide metabolic process; GO:0006006 glucose metabolic process; GO:0006007 glucose catabolic process; GO:0006082 organic acid metabolic process; GO:0006089 lactate metabolic process; GO:0006090 pyruvate metabolic process; GO:0006091 generation of precursor metabolites and energy; GO:0006096 glycolytic process; GO:0006113 fermentation; …	GO:0005622 intracellular; GO:0005623 cell; GO:0005737 cytoplasm; GO:0005829 cytosol; GO:0005929 cilium; GO:0031514 motile cilium; GO:0035686 sperm fibrous sheath; GO:0036126 sperm flagellum; GO:0042995 cell projection; GO:0043226 organelle; GO:0097729 9+2 motile cilium; GO:0120025 plasma membrane bounded cell projection;	GO:0003824 catalytic activity; GO:0004457 lactate dehydrogenase activity; GO:0004459 L-lactate dehydrogenase activity; GO:0016491 oxidoreductase activity; GO:0016614 oxidoreductase activity, acting on CH-OH group of donors; GO:0016616 oxidoreductase activity, acting on the CH-OH group of donors, NAD or NADP as acceptor;	PF02866	lactate/malate dehydrogenase, alpha/beta C-terminal domain	C	KOG1495	Lactate dehydrogenase
Q9DAU1	Protein canopy homolog 3 OS=Mus musculus OX=10090 GN=Cnpy3 PE=1 SV=1	Cnpy3	1.451	0.537048	0.0020362	Up	30.537	5.8	2	2	2	0.857	0.804	0.912	0.855	1.154	1.246	1.094	1.479	extracellular	K22816			GO:0002218 activation of innate immune response; GO:0002221 pattern recognition receptor signaling pathway; GO:0002224 toll-like receptor signaling pathway; GO:0002253 activation of immune response; GO:0002376 immune system process; GO:0002682 regulation of immune system process; GO:0002684 positive regulation of immune system process; GO:0002757 immune response-activating signal transduction; GO…	GO:0005622 intracellular; GO:0005623 cell; GO:0005737 cytoplasm; GO:0005783 endoplasmic reticulum; GO:0005788 endoplasmic reticulum lumen; GO:0012505 endomembrane system; GO:0031974 membrane-enclosed lumen; GO:0043226 organelle; GO:0043227 membrane-bounded organelle; GO:0043229 intracellular organelle; GO:0043231 intracellular membrane-bounded organelle; GO:0043233 organelle lumen; GO:0070013 int…	GO:0005102 signaling receptor binding; GO:0005488 binding; GO:0005515 protein binding;			S	KOG4052	Uncharacterized conserved protein
P17047	Lysosome-associated membrane glycoprotein 2 OS=Mus musculus OX=10090 GN=Lamp2 PE=1 SV=2	Lamp2	1.606	0.683472	0.0246997	Up	45.681	4.1	2	2	4	0.785	0.76	0.878	0.769	1.356	1.681	1.072	1.018	plasma membrane	K06528	LAMP1_2; lysosomal-associated membrane protein 1/2	mmu04142 Lysosome; mmu04140 Autophagy - animal; mmu04145 Phagosome; mmu05152 Tuberculosis	GO:0001775 cell activation; GO:0002252 immune effector process; GO:0002263 cell activation involved in immune response; GO:0002274 myeloid leukocyte activation; GO:0002275 myeloid cell activation involved in immune response; GO:0002283 neutrophil activation involved in immune response; GO:0002366 leukocyte activation involved in immune response; GO:0002376 immune system process; GO:0002443 leukoc…	GO:0000323 lytic vacuole; GO:0000421 autophagosome membrane; GO:0005576 extracellular region; GO:0005615 extracellular space; GO:0005622 intracellular; GO:0005623 cell; GO:0005737 cytoplasm; GO:0005764 lysosome; GO:0005765 lysosomal membrane; GO:0005766 primary lysosome; GO:0005767 secondary lysosome; GO:0005768 endosome; GO:0005770 late endosome; GO:0005773 vacuole; GO:0005774 vacuolar membrane;…	GO:0005488 binding; GO:0005515 protein binding; GO:0019899 enzyme binding; GO:0019904 protein domain specific binding;			S	KOG4818	Lysosomal-associated membrane protein
O35955	Proteasome subunit beta type-10 OS=Mus musculus OX=10090 GN=Psmb10 PE=1 SV=1	Psmb10	1.601	0.678973	0.0257794	Up	29.063	17.9	5	5	7	0.95	0.967	0.692	0.629	1.538	1.444	1.287	0.915	cytoplasm	K02733	PSMB10; 20S proteasome subunit beta 10 [EC:3.4.25.1]	mmu03050 Proteasome	GO:0000902 cell morphogenesis; GO:0001775 cell activation; GO:0002376 immune system process; GO:0006464 cellular protein modification process; GO:0006508 proteolysis; GO:0006807 nitrogen compound metabolic process; GO:0006955 immune response; GO:0006959 humoral immune response; GO:0008152 metabolic process; GO:0008283 cell population proliferation; GO:0009653 anatomical structure morphogenesis; G…	GO:0000502 proteasome complex; GO:0005622 intracellular; GO:0005623 cell; GO:0005634 nucleus; GO:0005654 nucleoplasm; GO:0005737 cytoplasm; GO:0005829 cytosol; GO:0005839 proteasome core complex; GO:0019774 proteasome core complex, beta-subunit complex; GO:0031974 membrane-enclosed lumen; GO:0031981 nuclear lumen; GO:0032991 protein-containing complex; GO:0043226 organelle; GO:0043227 membrane-bo…		PF00227	Proteasome subunit	O	KOG0173	20S proteasome, regulatory subunit beta type PSMB7/PSMB10/PUP1
P09242	Alkaline phosphatase, tissue-nonspecific isozyme OS=Mus musculus OX=10090 GN=Alpl PE=1 SV=2	Alpl	1.599	0.67717	0.020848	Up	57.514	3.2	2	2	2	0.73	0.781	0.973	0.737	1.701	1.296	1.245	0.907	extracellular	K01077	E3.1.3.1; alkaline phosphatase [EC:3.1.3.1]	mmu00730 Thiamine metabolism; mmu00790 Folate biosynthesis; mmu01100 Metabolic pathways; mmu01240 Biosynthesis of cofactors	GO:0000003 reproduction; GO:0001501 skeletal system development; GO:0001503 ossification; GO:0001958 endochondral ossification; GO:0002237 response to molecule of bacterial origin; GO:0003006 developmental process involved in reproduction; GO:0006793 phosphorus metabolic process; GO:0006796 phosphate-containing compound metabolic process; GO:0007275 multicellular organism development; GO:0007584 …	GO:0005576 extracellular region; GO:0005615 extracellular space; GO:0005623 cell; GO:0005886 plasma membrane; GO:0016020 membrane; GO:0031012 extracellular matrix; GO:0031224 intrinsic component of membrane; GO:0031225 anchored component of membrane; GO:0031226 intrinsic component of plasma membrane; GO:0043226 organelle; GO:0043227 membrane-bounded organelle; GO:0043230 extracellular organelle; …	GO:0003824 catalytic activity; GO:0004035 alkaline phosphatase activity; GO:0016462 pyrophosphatase activity; GO:0016787 hydrolase activity; GO:0016788 hydrolase activity, acting on ester bonds; GO:0016791 phosphatase activity; GO:0016817 hydrolase activity, acting on acid anhydrides; GO:0016818 hydrolase activity, acting on acid anhydrides, in phosphorus-containing anhydrides; GO:0042578 phospho…	PF00245	Alkaline phosphatase	P	KOG4126	Alkaline phosphatase
Q8CAY6	Acetyl-CoA acetyltransferase, cytosolic OS=Mus musculus OX=10090 GN=Acat2 PE=1 SV=2	Acat2	1.597	0.675364	0.0365641	Up	41.297	4.5	2	2	2	0.736	0.523	0.766	1.235	1.28	1.256	1.113	1.556	peroxisome	K00626	ACAT; acetyl-CoA C-acetyltransferase [EC:2.3.1.9]	mmu00650 Butanoate metabolism; mmu00620 Pyruvate metabolism; mmu00310 Lysine degradation; mmu01200 Carbon metabolism; mmu00900 Terpenoid backbone biosynthesis; mmu00630 Glyoxylate and dicarboxylate metabolism; mmu01100 Metabolic pathways; mmu00071 Fatty acid degradation; mmu00072 Synthesis and degradation of ketone bodies; mmu01212 Fatty acid metabolism; mmu00380 Tryptophan metabolism; mmu00640 P…	GO:0001101 response to acid chemical; GO:0001889 liver development; GO:0006066 alcohol metabolic process; GO:0006082 organic acid metabolic process; GO:0006091 generation of precursor metabolites and energy; GO:0006629 lipid metabolic process; GO:0006631 fatty acid metabolic process; GO:0006635 fatty acid beta-oxidation; GO:0006694 steroid biosynthetic process; GO:0006695 cholesterol biosynthetic…	GO:0005622 intracellular; GO:0005623 cell; GO:0005634 nucleus; GO:0005730 nucleolus; GO:0005737 cytoplasm; GO:0005739 mitochondrion; GO:0005777 peroxisome; GO:0005829 cytosol; GO:0031974 membrane-enclosed lumen; GO:0031981 nuclear lumen; GO:0042579 microbody; GO:0043226 organelle; GO:0043227 membrane-bounded organelle; GO:0043228 non-membrane-bounded organelle; GO:0043229 intracellular organelle;…	GO:0003824 catalytic activity; GO:0003985 acetyl-CoA C-acetyltransferase activity; GO:0003988 acetyl-CoA C-acyltransferase activity; GO:0016407 acetyltransferase activity; GO:0016408 C-acyltransferase activity; GO:0016453 C-acetyltransferase activity; GO:0016740 transferase activity; GO:0016746 transferase activity, transferring acyl groups; GO:0016747 transferase activity, transferring acyl grou…	PF00108; PF02803	Thiolase, N-terminal domain; Thiolase, C-terminal domain	I	KOG1390	Acetyl-CoA acetyltransferase
P18531	Ig heavy chain V region 3-6 OS=Mus musculus OX=10090 GN=Ighv3-6 PE=1 SV=1	Ighv3-6	1.588	0.667211	0.000661004	Up	13.095	13.8	1	1	1	0.799	0.817	0.88	0.745	1.38	1.363	1.341	1.062	extracellular							PF07686	Immunoglobulin V-set domain
P28063	Proteasome subunit beta type-8 OS=Mus musculus OX=10090 GN=Psmb8 PE=1 SV=2	Psmb8	1.587	0.666302	0.00435123	Up	30.26	12	3	3	3	0.914	0.949	0.692	0.691	1.27	1.407	1.084	1.39	nucleus	K02740	PSMB8; 20S proteasome subunit beta 8 [EC:3.4.25.1]	mmu03050 Proteasome	GO:0002376 immune system process; GO:0006464 cellular protein modification process; GO:0006508 proteolysis; GO:0006807 nitrogen compound metabolic process; GO:0006950 response to stress; GO:0006952 defense response; GO:0006955 immune response; GO:0007154 cell communication; GO:0007165 signal transduction; GO:0007166 cell surface receptor signaling pathway; GO:0008152 metabolic process; GO:0009987…	GO:0000502 proteasome complex; GO:0005622 intracellular; GO:0005623 cell; GO:0005634 nucleus; GO:0005654 nucleoplasm; GO:0005737 cytoplasm; GO:0005829 cytosol; GO:0005839 proteasome core complex; GO:0019774 proteasome core complex, beta-subunit complex; GO:0031974 membrane-enclosed lumen; GO:0031981 nuclear lumen; GO:0032991 protein-containing complex; GO:0043226 organelle; GO:0043227 membrane-bo…		PF00227	Proteasome subunit	O	KOG0175	20S proteasome, regulatory subunit beta type PSMB5/PSMB8/PRE2
Q61147	Ceruloplasmin OS=Mus musculus OX=10090 GN=Cp PE=1 SV=2	Cp	1.393	0.478195	0.0013175	Up	121.15	31.7	33	32	265	0.878	0.869	0.893	0.834	1.308	1.306	1.193	1.031	extracellular	K13624	CP; ceruloplasmin [EC:1.16.3.1]	mmu04216 Ferroptosis; mmu00860 Porphyrin and chlorophyll metabolism	GO:0000041 transition metal ion transport; GO:0001889 liver development; GO:0006810 transport; GO:0006811 ion transport; GO:0006812 cation transport; GO:0006825 copper ion transport; GO:0006873 cellular ion homeostasis; GO:0006875 cellular metal ion homeostasis; GO:0006879 cellular iron ion homeostasis; GO:0007275 multicellular organism development; GO:0007568 aging; GO:0007584 response to nutrie…	GO:0005576 extracellular region; GO:0005615 extracellular space; GO:0005623 cell; GO:0005886 plasma membrane; GO:0016020 membrane; GO:0031224 intrinsic component of membrane; GO:0031225 anchored component of membrane; GO:0031226 intrinsic component of plasma membrane; GO:0046658 anchored component of plasma membrane; GO:0071944 cell periphery;	GO:0003824 catalytic activity; GO:0004322 ferroxidase activity; GO:0005488 binding; GO:0005507 copper ion binding; GO:0005515 protein binding; GO:0016491 oxidoreductase activity; GO:0016722 oxidoreductase activity, oxidizing metal ions; GO:0016724 oxidoreductase activity, oxidizing metal ions, oxygen as acceptor; GO:0043167 ion binding; GO:0043169 cation binding; GO:0046872 metal ion binding; GO:…	PF07732; PF00394; PF07731	Multicopper oxidase; Multicopper oxidase; Multicopper oxidase	Q	KOG1263	Multicopper oxidases
Q9JHE3	Neutral ceramidase OS=Mus musculus OX=10090 GN=Asah2 PE=1 SV=1	Asah2	1.586	0.665393	0.0324755	Up	83.508	1.6	1	1	1	0.912	0.835	0.64	0.867	0.973	1.773	1.037	1.378	plasma membrane	K12349	ASAH2; neutral ceramidase [EC:3.5.1.23]	mmu01100 Metabolic pathways; mmu00600 Sphingolipid metabolism; mmu04071 Sphingolipid signaling pathway	GO:0006066 alcohol metabolic process; GO:0006629 lipid metabolic process; GO:0006643 membrane lipid metabolic process; GO:0006665 sphingolipid metabolic process; GO:0006670 sphingosine metabolic process; GO:0006672 ceramide metabolic process; GO:0006807 nitrogen compound metabolic process; GO:0008152 metabolic process; GO:0008283 cell population proliferation; GO:0009987 cellular process; GO:0010…	GO:0005622 intracellular; GO:0005623 cell; GO:0005737 cytoplasm; GO:0005739 mitochondrion; GO:0016020 membrane; GO:0043226 organelle; GO:0043227 membrane-bounded organelle; GO:0043229 intracellular organelle; GO:0043231 intracellular membrane-bounded organelle;	GO:0003824 catalytic activity; GO:0005488 binding; GO:0005509 calcium ion binding; GO:0008270 zinc ion binding; GO:0016787 hydrolase activity; GO:0016810 hydrolase activity, acting on carbon-nitrogen (but not peptide) bonds; GO:0016811 hydrolase activity, acting on carbon-nitrogen (but not peptide) bonds, in linear amides; GO:0017040 N-acylsphingosine amidohydrolase activity; GO:0043167 ion bindi…	PF04734	Neutral/alkaline non-lysosomal ceramidase	T	KOG2232	Ceramidases
A2AQ07	Tubulin beta-1 chain OS=Mus musculus OX=10090 GN=Tubb1 PE=1 SV=1	Tubb1	1.577	0.657183	0.0357006	Up	50.44	6.4	3	2	3	0.796	1.008	0.688	0.785	1.274	0.846	1.415	1.633	cytoplasm,nucleus	K07375	TUBB; tubulin beta	mmu05020 Prion disease; mmu05016 Huntington disease; mmu05132 Salmonella infection; mmu05014 Amyotrophic lateral sclerosis; mmu05010 Alzheimer disease; mmu04540 Gap junction; mmu05022 Pathways of neurodegeneration - multiple diseases; mmu04145 Phagosome; mmu05012 Parkinson disease	GO:0000226 microtubule cytoskeleton organization; GO:0006996 organelle organization; GO:0007010 cytoskeleton organization; GO:0007017 microtubule-based process; GO:0007049 cell cycle; GO:0007051 spindle organization; GO:0009987 cellular process; GO:0016043 cellular component organization; GO:0022402 cell cycle process; GO:0022607 cellular component assembly; GO:0044085 cellular component biogenes…	GO:0005622 intracellular; GO:0005623 cell; GO:0005737 cytoplasm; GO:0005856 cytoskeleton; GO:0005874 microtubule; GO:0015630 microtubule cytoskeleton; GO:0043226 organelle; GO:0043228 non-membrane-bounded organelle; GO:0043229 intracellular organelle; GO:0043232 intracellular non-membrane-bounded organelle; GO:0099080 supramolecular complex; GO:0099081 supramolecular polymer; GO:0099512 supramole…	GO:0005198 structural molecule activity; GO:0005200 structural constituent of cytoskeleton;	PF00091; PF03953	Tubulin/FtsZ family, GTPase domain; Tubulin C-terminal domain	Z	KOG1375	Beta tubulin
Q8CC86	Nicotinate phosphoribosyltransferase OS=Mus musculus OX=10090 GN=Naprt PE=1 SV=1	Naprt	1.552	0.634129	0.00204652	Up	58.265	1.7	1	1	1	0.822	0.702	0.781	0.993	1.337	1.417	1.164	1.202	cytoplasm,nucleus	K00763	pncB; nicotinate phosphoribosyltransferase [EC:6.3.4.21]	mmu00760 Nicotinate and nicotinamide metabolism; mmu01100 Metabolic pathways; mmu01240 Biosynthesis of cofactors	GO:0001775 cell activation; GO:0002252 immune effector process; GO:0002263 cell activation involved in immune response; GO:0002274 myeloid leukocyte activation; GO:0002275 myeloid cell activation involved in immune response; GO:0002283 neutrophil activation involved in immune response; GO:0002366 leukocyte activation involved in immune response; GO:0002376 immune system process; GO:0002443 leukoc…	GO:0000323 lytic vacuole; GO:0005576 extracellular region; GO:0005622 intracellular; GO:0005623 cell; GO:0005737 cytoplasm; GO:0005764 lysosome; GO:0005766 primary lysosome; GO:0005773 vacuole; GO:0005775 vacuolar lumen; GO:0005829 cytosol; GO:0012505 endomembrane system; GO:0030141 secretory granule; GO:0031410 cytoplasmic vesicle; GO:0031974 membrane-enclosed lumen; GO:0031982 vesicle; GO:00319…	GO:0003824 catalytic activity; GO:0004516 nicotinate phosphoribosyltransferase activity; GO:0016874 ligase activity; GO:0016879 ligase activity, forming carbon-nitrogen bonds;			H	KOG2511	Nicotinic acid phosphoribosyltransferase
Q9D3V5	Fibrous sheath-interacting protein 1 OS=Mus musculus OX=10090 GN=Fsip1 PE=1 SV=1	Fsip1	1.544	0.626673	0.0139072	Up	48.968	2.8	1	1	1	1.03	0.687	0.878	0.688	1.231	1.581	1.166	1.092	cytoplasm					GO:0005623 cell; GO:0005929 cilium; GO:0031514 motile cilium; GO:0042995 cell projection; GO:0043226 organelle; GO:0120025 plasma membrane bounded cell projection;
Q8R000	Organic solute transporter subunit alpha OS=Mus musculus OX=10090 GN=Slc51a PE=1 SV=1	Slc51a	1.536	0.619178	0.0219709	Up	37.759	2.6	1	1	7	0.774	0.73	1.05	0.634	0.92	1.382	1.344	1.252	plasma membrane	K14360	OSTALPHA; organic solute transporter subunit alpha	mmu04976 Bile secretion	GO:0006810 transport; GO:0006811 ion transport; GO:0006820 anion transport; GO:0006869 lipid transport; GO:0010876 lipid localization; GO:0015711 organic anion transport; GO:0015718 monocarboxylic acid transport; GO:0015721 bile acid and bile salt transport; GO:0015849 organic acid transport; GO:0015850 organic hydroxy compound transport; GO:0032782 bile acid secretion; GO:0033036 macromolecule l…	GO:0005622 intracellular; GO:0005623 cell; GO:0005737 cytoplasm; GO:0005783 endoplasmic reticulum; GO:0005789 endoplasmic reticulum membrane; GO:0005886 plasma membrane; GO:0012505 endomembrane system; GO:0016020 membrane; GO:0016021 integral component of membrane; GO:0016323 basolateral plasma membrane; GO:0031224 intrinsic component of membrane; GO:0031984 organelle subcompartment; GO:0032991 p…	GO:0005215 transporter activity; GO:0005319 lipid transporter activity; GO:0005342 organic acid transmembrane transporter activity; GO:0005488 binding; GO:0005515 protein binding; GO:0008028 monocarboxylic acid transmembrane transporter activity; GO:0008509 anion transmembrane transporter activity; GO:0008514 organic anion transmembrane transporter activity; GO:0015075 ion transmembrane transport…
P97449	Aminopeptidase N OS=Mus musculus OX=10090 GN=Anpep PE=1 SV=4	Anpep	1.513	0.597412	0.00517735	Up	109.65	10.9	9	9	12	0.772	0.827	0.931	0.79	1.561	1.271	1.131	1.06	endoplasmic reticulum	K11140	ANPEP; aminopeptidase N [EC:3.4.11.2]	mmu04640 Hematopoietic cell lineage; mmu00480 Glutathione metabolism; mmu01100 Metabolic pathways; mmu04614 Renin-angiotensin system	GO:0001775 cell activation; GO:0002252 immune effector process; GO:0002263 cell activation involved in immune response; GO:0002274 myeloid leukocyte activation; GO:0002275 myeloid cell activation involved in immune response; GO:0002283 neutrophil activation involved in immune response; GO:0002366 leukocyte activation involved in immune response; GO:0002376 immune system process; GO:0002443 leukoc…	GO:0005576 extracellular region; GO:0005615 extracellular space; GO:0005622 intracellular; GO:0005623 cell; GO:0005737 cytoplasm; GO:0005793 endoplasmic reticulum-Golgi intermediate compartment; GO:0005886 plasma membrane; GO:0009897 external side of plasma membrane; GO:0009986 cell surface; GO:0012505 endomembrane system; GO:0012506 vesicle membrane; GO:0016020 membrane; GO:0030141 secretory gra…	GO:0003824 catalytic activity; GO:0004177 aminopeptidase activity; GO:0005488 binding; GO:0008233 peptidase activity; GO:0008235 metalloexopeptidase activity; GO:0008237 metallopeptidase activity; GO:0008238 exopeptidase activity; GO:0008270 zinc ion binding; GO:0016787 hydrolase activity; GO:0033218 amide binding; GO:0038023 signaling receptor activity; GO:0042277 peptide binding; GO:0043167 ion…	PF01433; PF11838	Peptidase family M1; Domain of unknown function (DUF3358)	EO	KOG1046	Puromycin-sensitive aminopeptidase and related aminopeptidases
Q9R0P3	S-formylglutathione hydrolase OS=Mus musculus OX=10090 GN=Esd PE=1 SV=1	Esd	1.508	0.592636	0.000872281	Up	31.319	3.2	1	1	2	0.75	0.946	0.833	0.821	1.38	1.35	1.143	1.18	cytoplasm,nucleus	K01070	frmB; S-formylglutathione hydrolase [EC:3.1.2.12]	mmu01200 Carbon metabolism; mmu01100 Metabolic pathways	GO:0006790 sulfur compound metabolic process; GO:0006807 nitrogen compound metabolic process; GO:0008152 metabolic process; GO:0009058 biosynthetic process; GO:0009987 cellular process; GO:0044237 cellular metabolic process; GO:0044249 cellular biosynthetic process; GO:0044272 sulfur compound biosynthetic process; GO:0071704 organic substance metabolic process; GO:1901564 organonitrogen compound …	GO:0005622 intracellular; GO:0005623 cell; GO:0005737 cytoplasm; GO:0005783 endoplasmic reticulum; GO:0005788 endoplasmic reticulum lumen; GO:0012505 endomembrane system; GO:0031974 membrane-enclosed lumen; GO:0043226 organelle; GO:0043227 membrane-bounded organelle; GO:0043229 intracellular organelle; GO:0043231 intracellular membrane-bounded organelle; GO:0043233 organelle lumen; GO:0070013 int…	GO:0003824 catalytic activity; GO:0005488 binding; GO:0005515 protein binding; GO:0016787 hydrolase activity; GO:0016788 hydrolase activity, acting on ester bonds; GO:0016790 thiolester hydrolase activity; GO:0018738 S-formylglutathione hydrolase activity; GO:0042802 identical protein binding; GO:0052689 carboxylic ester hydrolase activity;	PF00756	Putative esterase	S	KOG3101	Esterase D
Q9WVJ3	Carboxypeptidase Q OS=Mus musculus OX=10090 GN=Cpq PE=1 SV=1	Cpq	1.504	0.588805	0.000215958	Up	51.813	9.4	4	4	8	0.792	0.792	0.848	0.942	1.188	1.342	1.332	1.212	extracellular	K01302			GO:0006508 proteolysis; GO:0006518 peptide metabolic process; GO:0006575 cellular modified amino acid metabolic process; GO:0006590 thyroid hormone generation; GO:0006725 cellular aromatic compound metabolic process; GO:0006807 nitrogen compound metabolic process; GO:0006950 response to stress; GO:0008152 metabolic process; GO:0009056 catabolic process; GO:0009611 response to wounding; GO:0009888…	GO:0000323 lytic vacuole; GO:0005576 extracellular region; GO:0005615 extracellular space; GO:0005622 intracellular; GO:0005623 cell; GO:0005737 cytoplasm; GO:0005764 lysosome; GO:0005773 vacuole; GO:0005783 endoplasmic reticulum; GO:0005794 Golgi apparatus; GO:0012505 endomembrane system; GO:0043226 organelle; GO:0043227 membrane-bounded organelle; GO:0043229 intracellular organelle; GO:0043231 …	GO:0003824 catalytic activity; GO:0005488 binding; GO:0005515 protein binding; GO:0008233 peptidase activity; GO:0008235 metalloexopeptidase activity; GO:0008237 metallopeptidase activity; GO:0008238 exopeptidase activity; GO:0016787 hydrolase activity; GO:0016805 dipeptidase activity; GO:0042802 identical protein binding; GO:0042803 protein homodimerization activity; GO:0046983 protein dimerizat…			O	KOG2195	Transferrin receptor and related proteins containing the protease-associated (PA) domain
P35330	Intercellular adhesion molecule 2 OS=Mus musculus OX=10090 GN=Icam2 PE=1 SV=1	Icam2	0.695	-0.524915	0.0161876	Down	31.39	3.6	1	1	2	1.309	1.268	1.26	1.088	1.009	0.991	0.776	0.646	extracellular	K06523	ICAM2; intercellular adhesion molecule 2	mmu04650 Natural killer cell mediated cytotoxicity; mmu04514 Cell adhesion molecules	GO:0002218 activation of innate immune response; GO:0002220 innate immune response activating cell surface receptor signaling pathway; GO:0002223 stimulatory C-type lectin receptor signaling pathway; GO:0002253 activation of immune response; GO:0002376 immune system process; GO:0002429 immune response-activating cell surface receptor signaling pathway; GO:0002682 regulation of immune system proce…	GO:0001931 uropod; GO:0005623 cell; GO:0005886 plasma membrane; GO:0005887 integral component of plasma membrane; GO:0005902 microvillus; GO:0016020 membrane; GO:0016021 integral component of membrane; GO:0031224 intrinsic component of membrane; GO:0031226 intrinsic component of plasma membrane; GO:0031254 cell trailing edge; GO:0032153 cell division site; GO:0032154 cleavage furrow; GO:0042995 c…	GO:0005102 signaling receptor binding; GO:0005178 integrin binding; GO:0005488 binding; GO:0005515 protein binding; GO:0044877 protein-containing complex binding; GO:0050839 cell adhesion molecule binding;	PF03921	Intercellular adhesion molecule (ICAM), N-terminal domain
Q8K259	Gypsy retrotransposon integrase-like protein 1 OS=Mus musculus OX=10090 GN=Gin1 PE=2 SV=2	Gin1	0.689	-0.537424	0.00332699	Down	58.788	2.3	1	1	1	1.072	1.352	1.237	1.317	0.892	0.841	0.729	0.97	nucleus									L	KOG0017	FOG: Transposon-encoded proteins with TYA, reverse transcriptase, integrase domains in various combinations
P29533	Vascular cell adhesion protein 1 OS=Mus musculus OX=10090 GN=Vcam1 PE=1 SV=1	Vcam1	0.688	-0.53952	0.0238856	Down	81.317	12.7	9	9	12	1.368	1.272	1.176	1.036	0.79	1.143	0.694	0.712	plasma membrane	K06527	VCAM1; vascular cell adhesion molecule 1	mmu04064 NF-kappa B signaling pathway; mmu04668 TNF signaling pathway; mmu04670 Leukocyte transendothelial migration; mmu05418 Fluid shear stress and atherosclerosis; mmu05144 Malaria; mmu04933 AGE-RAGE signaling pathway in diabetic complications; mmu04514 Cell adhesion molecules; mmu05143 African trypanosomiasis	GO:0000003 reproduction; GO:0001666 response to hypoxia; GO:0001678 cellular glucose homeostasis; GO:0001701 in utero embryonic development; GO:0001775 cell activation; GO:0001890 placenta development; GO:0001892 embryonic placenta development; GO:0002237 response to molecule of bacterial origin; GO:0002376 immune system process; GO:0002520 immune system development; GO:0002521 leukocyte differen…	GO:0002102 podosome; GO:0005576 extracellular region; GO:0005615 extracellular space; GO:0005622 intracellular; GO:0005623 cell; GO:0005737 cytoplasm; GO:0005768 endosome; GO:0005769 early endosome; GO:0005783 endoplasmic reticulum; GO:0005794 Golgi apparatus; GO:0005856 cytoskeleton; GO:0005886 plasma membrane; GO:0005902 microvillus; GO:0009897 external side of plasma membrane; GO:0009986 cell …	GO:0003824 catalytic activity; GO:0005102 signaling receptor binding; GO:0005178 integrin binding; GO:0005488 binding; GO:0005515 protein binding; GO:0008131 primary amine oxidase activity; GO:0016491 oxidoreductase activity; GO:0016638 oxidoreductase activity, acting on the CH-NH2 group of donors; GO:0016641 oxidoreductase activity, acting on the CH-NH2 group of donors, oxygen as acceptor; GO:00…	PF07679; PF05790; PF00047; PF13927	Immunoglobulin I-set domain; Immunoglobulin C2-set domain; Immunoglobulin domain; Immunoglobulin domain
Q9JIX0	Transcription and mRNA export factor ENY2 OS=Mus musculus OX=10090 GN=Eny2 PE=1 SV=1	Eny2	0.664	-0.590745	0.00017414	Down	11.528	7.9	2	1	1	1.278	1.404	1.127	1.237	0.834	0.863	0.793	0.861	cytoplasm	K11368			GO:0002791 regulation of peptide secretion; GO:0002792 negative regulation of peptide secretion; GO:0006325 chromatin organization; GO:0006355 regulation of transcription, DNA-templated; GO:0006357 regulation of transcription by RNA polymerase II; GO:0006403 RNA localization; GO:0006405 RNA export from nucleus; GO:0006406 mRNA export from nucleus; GO:0006464 cellular protein modification process;…	GO:0000123 histone acetyltransferase complex; GO:0000124 SAGA complex; GO:0005622 intracellular; GO:0005623 cell; GO:0005634 nucleus; GO:0005654 nucleoplasm; GO:0005737 cytoplasm; GO:0005739 mitochondrion; GO:0031248 protein acetyltransferase complex; GO:0031974 membrane-enclosed lumen; GO:0031981 nuclear lumen; GO:0032991 protein-containing complex; GO:0043226 organelle; GO:0043227 membrane-boun…	GO:0003682 chromatin binding; GO:0003712 transcription coregulator activity; GO:0003713 transcription coactivator activity; GO:0005488 binding; GO:0030374 nuclear receptor transcription coactivator activity; GO:0140110 transcription regulator activity;			K	KOG4479	Transcription factor e(y)2
Q80T21	ADAMTS-like protein 4 OS=Mus musculus OX=10090 GN=Adamtsl4 PE=2 SV=1	Adamtsl4	0.652	-0.617056	0.000582959	Down	113.22	0.9	1	1	1	1.311	1.163	1.353	1.235	0.932	0.814	0.71	0.842	extracellular	K23369			GO:0002064 epithelial cell development; GO:0009888 tissue development; GO:0009987 cellular process; GO:0010941 regulation of cell death; GO:0010942 positive regulation of cell death; GO:0016043 cellular component organization; GO:0030154 cell differentiation; GO:0030198 extracellular matrix organization; GO:0030855 epithelial cell differentiation; GO:0032502 developmental process; GO:0042981 regu…	GO:0005576 extracellular region; GO:0005614 interstitial matrix; GO:0005622 intracellular; GO:0005623 cell; GO:0005737 cytoplasm; GO:0005783 endoplasmic reticulum; GO:0005788 endoplasmic reticulum lumen; GO:0012505 endomembrane system; GO:0031012 extracellular matrix; GO:0031974 membrane-enclosed lumen; GO:0043226 organelle; GO:0043227 membrane-bounded organelle; GO:0043229 intracellular organell…	GO:0002020 protease binding; GO:0005488 binding; GO:0005515 protein binding; GO:0019899 enzyme binding;	PF00090; PF08686	Thrombospondin type 1 domain; PLAC (protease and lacunin) domain	O	KOG4597	Serine proteinase inhibitor (KU family) with thrombospondin repeats
Q3UV17	Keratin, type II cytoskeletal 2 oral OS=Mus musculus OX=10090 GN=Krt76 PE=1 SV=1	Krt76	0.644	-0.634867	0.0115954	Down	62.844	2.7	2	1	4	1.082	1.321	1.275	1.449	0.717	0.639	1.042	0.905	nucleus	K07605			GO:0006996 organelle organization; GO:0007010 cytoskeleton organization; GO:0007275 multicellular organism development; GO:0008219 cell death; GO:0008544 epidermis development; GO:0009888 tissue development; GO:0009913 epidermal cell differentiation; GO:0009987 cellular process; GO:0012501 programmed cell death; GO:0016043 cellular component organization; GO:0030154 cell differentiation; GO:00302…	GO:0005622 intracellular; GO:0005623 cell; GO:0005737 cytoplasm; GO:0005829 cytosol; GO:0005856 cytoskeleton; GO:0005882 intermediate filament; GO:0043226 organelle; GO:0043228 non-membrane-bounded organelle; GO:0043229 intracellular organelle; GO:0043232 intracellular non-membrane-bounded organelle; GO:0045111 intermediate filament cytoskeleton; GO:0099080 supramolecular complex; GO:0099081 supr…
Q61247	Alpha-2-antiplasmin OS=Mus musculus OX=10090 GN=Serpinf2 PE=1 SV=1	Serpinf2	0.643	-0.637109	0.0209134	Down	54.971	22	12	12	60	1.496	1.274	1.12	1.265	1.21	0.684	0.744	0.677	extracellular	K03983	SERPINF2; alpha-2-antiplasmin	mmu04610 Complement and coagulation cascades	GO:0001568 blood vessel development; GO:0001817 regulation of cytokine production; GO:0001819 positive regulation of cytokine production; GO:0001932 regulation of protein phosphorylation; GO:0001934 positive regulation of protein phosphorylation; GO:0001944 vasculature development; GO:0001990 regulation of systemic arterial blood pressure by hormone; GO:0002034 regulation of blood vessel diameter…	GO:0005576 extracellular region; GO:0005577 fibrinogen complex; GO:0005615 extracellular space; GO:0005622 intracellular; GO:0005623 cell; GO:0005737 cytoplasm; GO:0009986 cell surface; GO:0012505 endomembrane system; GO:0030141 secretory granule; GO:0031091 platelet alpha granule; GO:0031093 platelet alpha granule lumen; GO:0031410 cytoplasmic vesicle; GO:0031974 membrane-enclosed lumen; GO:0031…	GO:0002020 protease binding; GO:0004857 enzyme inhibitor activity; GO:0004866 endopeptidase inhibitor activity; GO:0004867 serine-type endopeptidase inhibitor activity; GO:0005488 binding; GO:0005515 protein binding; GO:0019899 enzyme binding; GO:0030234 enzyme regulator activity; GO:0030414 peptidase inhibitor activity; GO:0042802 identical protein binding; GO:0042803 protein homodimerization ac…	PF00079	Serpin (serine protease inhibitor)	V	KOG2392	Serpin
Q8CG16	Complement C1r-A subcomponent OS=Mus musculus OX=10090 GN=C1ra PE=1 SV=1	C1ra	0.643	-0.637109	0.00238842	Down	80.072	18.8	14	14	30	1.454	1.332	1.165	1.052	0.813	0.802	0.897	0.704	extracellular	K01330	C1R; complement component 1, r subcomponent [EC:3.4.21.41]	mmu05322 Systemic lupus erythematosus; mmu05171 Coronavirus disease - COVID-19; mmu05150 Staphylococcus aureus infection; mmu05133 Pertussis; mmu04610 Complement and coagulation cascades; mmu04145 Phagosome	GO:0002250 adaptive immune response; GO:0002252 immune effector process; GO:0002253 activation of immune response; GO:0002376 immune system process; GO:0002443 leukocyte mediated immunity; GO:0002449 lymphocyte mediated immunity; GO:0002455 humoral immune response mediated by circulating immunoglobulin; GO:0002460 adaptive immune response based on somatic recombination of immune receptors built f…	GO:0005576 extracellular region; GO:0005615 extracellular space;	GO:0003824 catalytic activity; GO:0004175 endopeptidase activity; GO:0004252 serine-type endopeptidase activity; GO:0005488 binding; GO:0005509 calcium ion binding; GO:0008233 peptidase activity; GO:0008236 serine-type peptidase activity; GO:0016787 hydrolase activity; GO:0017171 serine hydrolase activity; GO:0043167 ion binding; GO:0043169 cation binding; GO:0046872 metal ion binding; GO:0070011…	PF00431; PF00084; PF00089	CUB domain; Sushi domain (SCR repeat); Trypsin	E	KOG3627	Trypsin
P34902	Cytokine receptor common subunit gamma OS=Mus musculus OX=10090 GN=Il2rg PE=1 SV=1	Il2rg	0.637	-0.650635	0.0280259	Down	42.241	2.7	1	1	2	1.328	1.114	1.523	1.113	1.092	0.873	0.722	0.55	extracellular	K05070	IL2RG; interleukin 2 receptor gamma	mmu04630 JAK-STAT signaling pathway; mmu05166 Human T-cell leukemia virus 1 infection; mmu04658 Th1 and Th2 cell differentiation; mmu04060 Cytokine-cytokine receptor interaction; mmu04659 Th17 cell differentiation; mmu05340 Primary immunodeficiency; mmu04151 PI3K-Akt signaling pathway; mmu05162 Measles; mmu04061 Viral protein interaction with cytokine and cytokine receptor; mmu05321 Inflammatory …	GO:0000165 MAPK cascade; GO:0002376 immune system process; GO:0002682 regulation of immune system process; GO:0002684 positive regulation of immune system process; GO:0002694 regulation of leukocyte activation; GO:0002696 positive regulation of leukocyte activation; GO:0006464 cellular protein modification process; GO:0006468 protein phosphorylation; GO:0006793 phosphorus metabolic process; GO:00…	GO:0005622 intracellular; GO:0005623 cell; GO:0005737 cytoplasm; GO:0005768 endosome; GO:0005829 cytosol; GO:0005886 plasma membrane; GO:0005887 integral component of plasma membrane; GO:0009897 external side of plasma membrane; GO:0009986 cell surface; GO:0012505 endomembrane system; GO:0016020 membrane; GO:0016021 integral component of membrane; GO:0031224 intrinsic component of membrane; GO:00…	GO:0005085 guanyl-nucleotide exchange factor activity; GO:0005088 Ras guanyl-nucleotide exchange factor activity; GO:0005488 binding; GO:0005515 protein binding; GO:0017016 Ras GTPase binding; GO:0019838 growth factor binding; GO:0019899 enzyme binding; GO:0019955 cytokine binding; GO:0019976 interleukin-2 binding; GO:0031267 small GTPase binding; GO:0051020 GTPase binding; GO:0098772 molecular f…	PF09240; PF00041	Interleukin-6 receptor alpha chain, binding; Fibronectin type III domain
P07759	Serine protease inhibitor A3K OS=Mus musculus OX=10090 GN=Serpina3k PE=1 SV=2	Serpina3k	0.619	-0.691989	0.0135498	Down	46.879	36.6	14	9	280	1.534	1.525	1.005	1.092	0.633	0.913	0.8	0.848	endoplasmic reticulum	K04525			GO:0001775 cell activation; GO:0001894 tissue homeostasis; GO:0002252 immune effector process; GO:0002263 cell activation involved in immune response; GO:0002274 myeloid leukocyte activation; GO:0002275 myeloid cell activation involved in immune response; GO:0002283 neutrophil activation involved in immune response; GO:0002366 leukocyte activation involved in immune response; GO:0002376 immune sy…	GO:0000323 lytic vacuole; GO:0005576 extracellular region; GO:0005615 extracellular space; GO:0005622 intracellular; GO:0005623 cell; GO:0005634 nucleus; GO:0005737 cytoplasm; GO:0005764 lysosome; GO:0005766 primary lysosome; GO:0005773 vacuole; GO:0005775 vacuolar lumen; GO:0012505 endomembrane system; GO:0030141 secretory granule; GO:0031091 platelet alpha granule; GO:0031093 platelet alpha gra…	GO:0003676 nucleic acid binding; GO:0003677 DNA binding; GO:0004857 enzyme inhibitor activity; GO:0004866 endopeptidase inhibitor activity; GO:0004867 serine-type endopeptidase inhibitor activity; GO:0004869 cysteine-type endopeptidase inhibitor activity; GO:0005488 binding; GO:0030234 enzyme regulator activity; GO:0030414 peptidase inhibitor activity; GO:0061134 peptidase regulator activity; GO:…	PF00079	Serpin (serine protease inhibitor)	V	KOG2392	Serpin
P55065	Phospholipid transfer protein OS=Mus musculus OX=10090 GN=Pltp PE=1 SV=1	Pltp	0.605	-0.724993	0.0122006	Down	54.452	8.5	4	4	7	1.47	1.32	1.162	1.248	0.754	0.716	0.562	1.112	extracellular	K08761	PLTP; phospholipid transfer protein	mmu04979 Cholesterol metabolism; mmu03320 PPAR signaling pathway	GO:0006629 lipid metabolic process; GO:0006766 vitamin metabolic process; GO:0006775 fat-soluble vitamin metabolic process; GO:0006810 transport; GO:0006811 ion transport; GO:0006820 anion transport; GO:0006869 lipid transport; GO:0006928 movement of cell or subcellular component; GO:0008152 metabolic process; GO:0009058 biosynthetic process; GO:0009110 vitamin biosynthetic process; GO:0009987 ce…	GO:0005576 extracellular region; GO:0005615 extracellular space; GO:0032991 protein-containing complex; GO:0032994 protein-lipid complex; GO:0034358 plasma lipoprotein particle; GO:0034364 high-density lipoprotein particle; GO:1990777 lipoprotein particle;	GO:0005215 transporter activity; GO:0005319 lipid transporter activity; GO:0005488 binding; GO:0005543 phospholipid binding; GO:0005548 phospholipid transporter activity; GO:0008289 lipid binding; GO:0008429 phosphatidylethanolamine binding; GO:0008525 phosphatidylcholine transporter activity; GO:0019992 diacylglycerol binding; GO:0031210 phosphatidylcholine binding; GO:0033218 amide binding; GO:…	PF02886	LBP / BPI / CETP family, C-terminal domain	V	KOG4160	BPI/LBP/CETP family protein
Q9CW79	Golgin subfamily A member 1 OS=Mus musculus OX=10090 GN=Golga1 PE=1 SV=2	Golga1	0.605	-0.724993	0.0109583	Down	87.337	1.3	1	1	2	1.708	1.372	1.126	0.984	0.714	0.9	0.822	0.704	cytoplasm	K16731				GO:0005622 intracellular; GO:0005623 cell; GO:0005737 cytoplasm; GO:0005794 Golgi apparatus; GO:0005802 trans-Golgi network; GO:0005829 cytosol; GO:0012505 endomembrane system; GO:0031984 organelle subcompartment; GO:0043226 organelle; GO:0043227 membrane-bounded organelle; GO:0043229 intracellular organelle; GO:0043231 intracellular membrane-bounded organelle; GO:0048471 perinuclear region of cy…				S	KOG0992	Uncharacterized conserved protein
Q62009	Periostin OS=Mus musculus OX=10090 GN=Postn PE=1 SV=2	Postn	0.602	-0.732165	0.00869896	Down	93.142	15.2	12	12	18	1.307	1.295	1.251	1.347	0.971	0.515	0.873	0.772	endoplasmic reticulum				GO:0000902 cell morphogenesis; GO:0001501 skeletal system development; GO:0001817 regulation of cytokine production; GO:0001819 positive regulation of cytokine production; GO:0001952 regulation of cell-matrix adhesion; GO:0001953 negative regulation of cell-matrix adhesion; GO:0002791 regulation of peptide secretion; GO:0002793 positive regulation of peptide secretion; GO:0003008 system process; …	GO:0005576 extracellular region; GO:0005615 extracellular space; GO:0005622 intracellular; GO:0005623 cell; GO:0005737 cytoplasm; GO:0005794 Golgi apparatus; GO:0005802 trans-Golgi network; GO:0012505 endomembrane system; GO:0031012 extracellular matrix; GO:0031594 neuromuscular junction; GO:0031984 organelle subcompartment; GO:0043226 organelle; GO:0043227 membrane-bounded organelle; GO:0043229 …	GO:0005488 binding; GO:0005539 glycosaminoglycan binding; GO:0008201 heparin binding; GO:0043167 ion binding; GO:0043168 anion binding; GO:0043169 cation binding; GO:0046872 metal ion binding; GO:0097367 carbohydrate derivative binding; GO:1901681 sulfur compound binding;	PF02469	Fasciclin domain	MW	KOG1437	Fasciclin and related adhesion glycoproteins
Q9R098	Hepatocyte growth factor activator OS=Mus musculus OX=10090 GN=Hgfac PE=1 SV=1	Hgfac	0.598	-0.741783	0.000469282	Down	70.567	27	13	13	29	1.268	1.376	1.347	1.271	0.662	0.735	0.929	0.823	extracellular	K09631			GO:0006508 proteolysis; GO:0006807 nitrogen compound metabolic process; GO:0008152 metabolic process; GO:0019538 protein metabolic process; GO:0043170 macromolecule metabolic process; GO:0044238 primary metabolic process; GO:0071704 organic substance metabolic process; GO:1901564 organonitrogen compound metabolic process;	GO:0005576 extracellular region; GO:0005622 intracellular; GO:0005623 cell; GO:0005737 cytoplasm; GO:0005783 endoplasmic reticulum; GO:0005791 rough endoplasmic reticulum; GO:0005829 cytosol; GO:0012505 endomembrane system; GO:0043226 organelle; GO:0043227 membrane-bounded organelle; GO:0043229 intracellular organelle; GO:0043231 intracellular membrane-bounded organelle;	GO:0003824 catalytic activity; GO:0004175 endopeptidase activity; GO:0004252 serine-type endopeptidase activity; GO:0008233 peptidase activity; GO:0008236 serine-type peptidase activity; GO:0016787 hydrolase activity; GO:0017171 serine hydrolase activity; GO:0070011 peptidase activity, acting on L-amino acid peptides; GO:0140096 catalytic activity, acting on a protein;	PF00040; PF00039; PF00008; PF00051; PF00089	Fibronectin type II domain; Fibronectin type I domain; EGF-like domain; Kringle domain; Trypsin	O	KOG3627	Trypsin
P09470	Angiotensin-converting enzyme OS=Mus musculus OX=10090 GN=Ace PE=1 SV=3	Ace	0.598	-0.741783	0.0152089	Down	150.92	15.2	18	18	34	1.242	1.225	1.506	1.205	1.124	0.767	0.665	0.542	extracellular	K01283	ACE; peptidyl-dipeptidase A [EC:3.4.15.1]	mmu05171 Coronavirus disease - COVID-19; mmu04924 Renin secretion; mmu04614 Renin-angiotensin system; mmu05410 Hypertrophic cardiomyopathy; mmu05142 Chagas disease	GO:0000003 reproduction; GO:0001525 angiogenesis; GO:0001568 blood vessel development; GO:0001655 urogenital system development; GO:0001666 response to hypoxia; GO:0001678 cellular glucose homeostasis; GO:0001822 kidney development; GO:0001932 regulation of protein phosphorylation; GO:0001934 positive regulation of protein phosphorylation; GO:0001944 vasculature development; GO:0001974 blood vess…	GO:0000323 lytic vacuole; GO:0005576 extracellular region; GO:0005615 extracellular space; GO:0005622 intracellular; GO:0005623 cell; GO:0005737 cytoplasm; GO:0005764 lysosome; GO:0005768 endosome; GO:0005773 vacuole; GO:0005886 plasma membrane; GO:0005903 brush border; GO:0005929 cilium; GO:0009897 external side of plasma membrane; GO:0009925 basal plasma membrane; GO:0009986 cell surface; GO:00…	GO:0001664 G protein-coupled receptor binding; GO:0003779 actin binding; GO:0003824 catalytic activity; GO:0004175 endopeptidase activity; GO:0005102 signaling receptor binding; GO:0005488 binding; GO:0005515 protein binding; GO:0008092 cytoskeletal protein binding; GO:0008144 drug binding; GO:0008233 peptidase activity; GO:0008235 metalloexopeptidase activity; GO:0008236 serine-type peptidase ac…			O	KOG3690	Angiotensin I-converting enzymes - M2 family peptidases
P16882	Growth hormone receptor OS=Mus musculus OX=10090 GN=Ghr PE=1 SV=1	Ghr	0.596	-0.746616	0.0111702	Down	72.782	1.5	1	1	1	1.387	1.151	1.546	1.143	0.684	0.559	0.893	0.979	extracellular	K05080	GHR; growth hormone receptor	mmu04630 JAK-STAT signaling pathway; mmu04060 Cytokine-cytokine receptor interaction; mmu04080 Neuroactive ligand-receptor interaction; mmu04151 PI3K-Akt signaling pathway; mmu04935 Growth hormone synthesis, secretion and action	GO:0000187 activation of MAPK activity; GO:0000255 allantoin metabolic process; GO:0001501 skeletal system development; GO:0001932 regulation of protein phosphorylation; GO:0001934 positive regulation of protein phosphorylation; GO:0006082 organic acid metabolic process; GO:0006101 citrate metabolic process; GO:0006103 2-oxoglutarate metabolic process; GO:0006105 succinate metabolic process; GO:0…	GO:0005576 extracellular region; GO:0005615 extracellular space; GO:0005622 intracellular; GO:0005623 cell; GO:0005634 nucleus; GO:0005737 cytoplasm; GO:0005739 mitochondrion; GO:0005768 endosome; GO:0005829 cytosol; GO:0005886 plasma membrane; GO:0005887 integral component of plasma membrane; GO:0009986 cell surface; GO:0012505 endomembrane system; GO:0016020 membrane; GO:0016021 integral compon…	GO:0004888 transmembrane signaling receptor activity; GO:0004896 cytokine receptor activity; GO:0004903 growth hormone receptor activity; GO:0005488 binding; GO:0005515 protein binding; GO:0017046 peptide hormone binding; GO:0019838 growth factor binding; GO:0019899 enzyme binding; GO:0019900 kinase binding; GO:0019901 protein kinase binding; GO:0019902 phosphatase binding; GO:0019903 protein pho…	PF09067	Erythropoietin receptor, ligand binding	T	KOG3555	Ca2+-binding proteoglycan Testican
O70250	Phosphoglycerate mutase 2 OS=Mus musculus OX=10090 GN=Pgam2 PE=1 SV=3	Pgam2	0.594	-0.751465	0.0227653	Down	28.827	19.4	4	3	7	1.336	1.203	1.318	1.206	1.099	0.684	0.776	0.448	cytoplasm	K01834	PGAM; 2,3-bisphosphoglycerate-dependent phosphoglycerate mutase [EC:5.4.2.11]	mmu01230 Biosynthesis of amino acids; mmu01200 Carbon metabolism; mmu00260 Glycine, serine and threonine metabolism; mmu05230 Central carbon metabolism in cancer; mmu04922 Glucagon signaling pathway; mmu01100 Metabolic pathways; mmu00010 Glycolysis / Gluconeogenesis	GO:0000003 reproduction; GO:0003008 system process; GO:0003012 muscle system process; GO:0005975 carbohydrate metabolic process; GO:0005996 monosaccharide metabolic process; GO:0006006 glucose metabolic process; GO:0006007 glucose catabolic process; GO:0006082 organic acid metabolic process; GO:0006090 pyruvate metabolic process; GO:0006091 generation of precursor metabolites and energy; GO:00060…	GO:0005622 intracellular; GO:0005623 cell; GO:0005634 nucleus; GO:0005737 cytoplasm; GO:0005829 cytosol; GO:0043226 organelle; GO:0043227 membrane-bounded organelle; GO:0043229 intracellular organelle; GO:0043231 intracellular membrane-bounded organelle;	GO:0003824 catalytic activity; GO:0004619 phosphoglycerate mutase activity; GO:0005488 binding; GO:0016853 isomerase activity; GO:0016866 intramolecular transferase activity; GO:0016868 intramolecular transferase activity, phosphotransferases; GO:0046538 2,3-bisphosphoglycerate-dependent phosphoglycerate mutase activity; GO:0048037 cofactor binding;	PF00300	Histidine phosphatase superfamily (branch 1)	G	KOG0235	Phosphoglycerate mutase
P59913	Protein-L-isoaspartate O-methyltransferase domain-containing protein 1 OS=Mus musculus OX=10090 GN=Pcmtd1 PE=1 SV=1	Pcmtd1	0.58	-0.785875	0.0141458	Down	40.693	3.9	1	1	2	1.634	1.59	1.054	1.009	0.596	0.884	0.816	0.772	cytoplasm,nucleus				GO:0006464 cellular protein modification process; GO:0006479 protein methylation; GO:0006807 nitrogen compound metabolic process; GO:0008152 metabolic process; GO:0008213 protein alkylation; GO:0009987 cellular process; GO:0019538 protein metabolic process; GO:0032259 methylation; GO:0036211 protein modification process; GO:0043170 macromolecule metabolic process; GO:0043412 macromolecule modific…	GO:0005622 intracellular; GO:0005623 cell; GO:0005737 cytoplasm;	GO:0003824 catalytic activity; GO:0004719 protein-L-isoaspartate (D-aspartate) O-methyltransferase activity; GO:0008168 methyltransferase activity; GO:0008171 O-methyltransferase activity; GO:0008276 protein methyltransferase activity; GO:0008757 S-adenosylmethionine-dependent methyltransferase activity; GO:0010340 carboxyl-O-methyltransferase activity; GO:0016740 transferase activity; GO:0016741…			O	KOG1661	Protein-L-isoaspartate(D-aspartate) O-methyltransferase
P06684	Complement C5 OS=Mus musculus OX=10090 GN=C5 PE=1 SV=2	C5	0.574	-0.800877	0.00307234	Down	188.88	23	42	42	166	1.602	1.358	1.186	1.106	0.858	0.845	0.706	0.605	extracellular	K03994	C5; complement component 5	mmu05322 Systemic lupus erythematosus; mmu05171 Coronavirus disease - COVID-19; mmu05150 Staphylococcus aureus infection; mmu05020 Prion disease; mmu04080 Neuroactive ligand-receptor interaction; mmu05133 Pertussis; mmu04610 Complement and coagulation cascades; mmu05168 Herpes simplex virus 1 infection	GO:0000187 activation of MAPK activity; GO:0001701 in utero embryonic development; GO:0001817 regulation of cytokine production; GO:0001819 positive regulation of cytokine production; GO:0001932 regulation of protein phosphorylation; GO:0001934 positive regulation of protein phosphorylation; GO:0002376 immune system process; GO:0002523 leukocyte migration involved in inflammatory response; GO:000…	GO:0005576 extracellular region; GO:0005579 membrane attack complex; GO:0005615 extracellular space; GO:0005623 cell; GO:0005886 plasma membrane; GO:0005887 integral component of plasma membrane; GO:0016020 membrane; GO:0016021 integral component of membrane; GO:0031224 intrinsic component of membrane; GO:0031226 intrinsic component of plasma membrane; GO:0032991 protein-containing complex; GO:00…	GO:0001664 G protein-coupled receptor binding; GO:0005102 signaling receptor binding; GO:0005125 cytokine activity; GO:0005126 cytokine receptor binding; GO:0005488 binding; GO:0005515 protein binding; GO:0008009 chemokine activity; GO:0030545 receptor regulator activity; GO:0031714 C5a anaphylatoxin chemotactic receptor binding; GO:0042379 chemokine receptor binding; GO:0048018 receptor ligand a…	PF01835; PF07703; PF01821; PF07678; PF07677; PF01759	MG2 domain; Alpha-2-macroglobulin family N-terminal region; Anaphylotoxin-like domain; A-macroglobulin complement component; A-macroglobulin receptor; UNC-6/NTR/C345C module	O	KOG1366	Alpha-macroglobulin
Q9ET66	Peptidase inhibitor 16 OS=Mus musculus OX=10090 GN=Pi16 PE=1 SV=2	Pi16	0.563	-0.828793	2.44781e-05	Down	53.649	28.1	9	9	20	1.419	1.348	1.328	1.16	0.695	0.732	0.748	0.781	extracellular	K20412			GO:0001558 regulation of cell growth; GO:0010611 regulation of cardiac muscle hypertrophy; GO:0010614 negative regulation of cardiac muscle hypertrophy; GO:0010721 negative regulation of cell development; GO:0014741 negative regulation of muscle hypertrophy; GO:0014743 regulation of muscle hypertrophy; GO:0016202 regulation of striated muscle tissue development; GO:0030308 negative regulation of …	GO:0005576 extracellular region; GO:0005615 extracellular space;		PF00188	Cysteine-rich secretory protein family	S	KOG3017	Defense-related protein containing SCP domain
Q3V1G4	Olfactomedin-like protein 2B OS=Mus musculus OX=10090 GN=Olfml2b PE=1 SV=2	Olfml2b	0.541	-0.8863	0.0492464	Down	83.502	1.5	1	1	1	1.899	1.463	0.997	1.05	0.456	1.159	0.812	0.498	extracellular				GO:0009987 cellular process; GO:0016043 cellular component organization; GO:0030198 extracellular matrix organization; GO:0043062 extracellular structure organization; GO:0071840 cellular component organization or biogenesis;	GO:0005576 extracellular region; GO:0031012 extracellular matrix;	GO:0005488 binding; GO:0050840 extracellular matrix binding;			W	KOG3545	Olfactomedin and related extracellular matrix glycoproteins
Q8VCG4	Complement component C8 gamma chain OS=Mus musculus OX=10090 GN=C8g PE=1 SV=1	C8g	0.538	-0.894322	1.28328e-05	Down	22.508	40.6	7	7	25	1.363	1.453	1.289	1.404	0.799	0.673	0.711	0.783	extracellular	K03999	C8G; complement component 8 subunit gamma	mmu05322 Systemic lupus erythematosus; mmu05171 Coronavirus disease - COVID-19; mmu05020 Prion disease; mmu04610 Complement and coagulation cascades; mmu05146 Amoebiasis	GO:0002673 regulation of acute inflammatory response; GO:0002682 regulation of immune system process; GO:0002697 regulation of immune effector process; GO:0002920 regulation of humoral immune response; GO:0009987 cellular process; GO:0010468 regulation of gene expression; GO:0019222 regulation of metabolic process; GO:0019835 cytolysis; GO:0030162 regulation of proteolysis; GO:0030449 regulation …	GO:0005576 extracellular region; GO:0005615 extracellular space;	GO:0001848 complement binding; GO:0005488 binding; GO:0005515 protein binding; GO:0044877 protein-containing complex binding;	PF00061	Lipocalin / cytosolic fatty-acid binding protein family
P97333	Neuropilin-1 OS=Mus musculus OX=10090 GN=Nrp1 PE=1 SV=2	Nrp1	0.53	-0.915936	0.0283941	Down	103	4.7	4	4	4	1.512	1.324	1.38	1.225	0.558	1.375	0.477	0.473	plasma membrane	K06724	NRP1; neuropilin 1	mmu05171 Coronavirus disease - COVID-19; mmu04360 Axon guidance; mmu05166 Human T-cell leukemia virus 1 infection	GO:0000902 cell morphogenesis; GO:0000904 cell morphogenesis involved in differentiation; GO:0001525 angiogenesis; GO:0001558 regulation of cell growth; GO:0001568 blood vessel development; GO:0001569 branching involved in blood vessel morphogenesis; GO:0001570 vasculogenesis; GO:0001654 eye development; GO:0001655 urogenital system development; GO:0001667 ameboidal-type cell migration; GO:000170…	GO:0002116 semaphorin receptor complex; GO:0005576 extracellular region; GO:0005622 intracellular; GO:0005623 cell; GO:0005737 cytoplasm; GO:0005768 endosome; GO:0005769 early endosome; GO:0005829 cytosol; GO:0005856 cytoskeleton; GO:0005882 intermediate filament; GO:0005883 neurofilament; GO:0005886 plasma membrane; GO:0005912 adherens junction; GO:0005925 focal adhesion; GO:0009986 cell surface…	GO:0003824 catalytic activity; GO:0004672 protein kinase activity; GO:0004713 protein tyrosine kinase activity; GO:0004714 transmembrane receptor protein tyrosine kinase activity; GO:0004888 transmembrane signaling receptor activity; GO:0005021 vascular endothelial growth factor-activated receptor activity; GO:0005096 GTPase activator activity; GO:0005488 binding; GO:0005515 protein binding; GO:0…	PF00431; PF00754; PF00629	CUB domain; F5/8 type C domain; MAM domain
P02535	Keratin, type I cytoskeletal 10 OS=Mus musculus OX=10090 GN=Krt10 PE=1 SV=3	Krt10	0.518	-0.948976	0.0448694	Down	57.769	10.5	7	5	18	0.697	1.673	1.609	1.563	0.751	0.506	0.671	0.945	nucleus	K07604	KRT1; type I keratin, acidic	mmu05150 Staphylococcus aureus infection; mmu04915 Estrogen signaling pathway	GO:0002064 epithelial cell development; GO:0003334 keratinocyte development; GO:0006996 organelle organization; GO:0007010 cytoskeleton organization; GO:0007275 multicellular organism development; GO:0008544 epidermis development; GO:0009888 tissue development; GO:0009913 epidermal cell differentiation; GO:0009987 cellular process; GO:0010035 response to inorganic substance; GO:0010038 response t…	GO:0005622 intracellular; GO:0005623 cell; GO:0005856 cytoskeleton; GO:0005882 intermediate filament; GO:0043226 organelle; GO:0043228 non-membrane-bounded organelle; GO:0043229 intracellular organelle; GO:0043232 intracellular non-membrane-bounded organelle; GO:0045095 keratin filament; GO:0045111 intermediate filament cytoskeleton; GO:0099080 supramolecular complex; GO:0099081 supramolecular po…	GO:0005488 binding; GO:0005515 protein binding; GO:0008092 cytoskeletal protein binding; GO:0046982 protein heterodimerization activity; GO:0046983 protein dimerization activity;
Q8VCM7	Fibrinogen gamma chain OS=Mus musculus OX=10090 GN=Fgg PE=1 SV=1	Fgg	0.51	-0.971431	0.0125548	Down	49.391	18.6	8	8	11	1.75	1.678	1.094	0.953	0.776	0.872	0.582	0.56	extracellular	K03905	FGG; fibrinogen gamma chain	mmu05171 Coronavirus disease - COVID-19; mmu05150 Staphylococcus aureus infection; mmu04610 Complement and coagulation cascades; mmu04611 Platelet activation	GO:0001775 cell activation; GO:0001932 regulation of protein phosphorylation; GO:0001934 positive regulation of protein phosphorylation; GO:0002218 activation of innate immune response; GO:0002221 pattern recognition receptor signaling pathway; GO:0002224 toll-like receptor signaling pathway; GO:0002253 activation of immune response; GO:0002376 immune system process; GO:0002576 platelet degranula…	GO:0005576 extracellular region; GO:0005577 fibrinogen complex; GO:0005615 extracellular space; GO:0005622 intracellular; GO:0005623 cell; GO:0005737 cytoplasm; GO:0005783 endoplasmic reticulum; GO:0005788 endoplasmic reticulum lumen; GO:0005886 plasma membrane; GO:0005938 cell cortex; GO:0009897 external side of plasma membrane; GO:0009986 cell surface; GO:0012505 endomembrane system; GO:0016020…	GO:0005102 signaling receptor binding; GO:0005198 structural molecule activity; GO:0005488 binding; GO:0005515 protein binding; GO:0042802 identical protein binding; GO:0042803 protein homodimerization activity; GO:0046983 protein dimerization activity; GO:0050839 cell adhesion molecule binding;	PF00147	Fibrinogen beta and gamma chains, C-terminal globular domain	T	KOG2579	Ficolin and related extracellular proteins
P47878	Insulin-like growth factor-binding protein 3 OS=Mus musculus OX=10090 GN=Igfbp3 PE=2 SV=2	Igfbp3	0.73	-0.454032	0.0102398	Down	31.687	35.6	10	10	18	1.161	1.122	1.364	1.119	1.049	0.817	0.869	0.742	extracellular	K10138	IGFBP3; insulin-like growth factor-binding protein 3	mmu04218 Cellular senescence; mmu04935 Growth hormone synthesis, secretion and action; mmu04115 p53 signaling pathway; mmu05202 Transcriptional misregulation in cancer	GO:0000003 reproduction; GO:0001503 ossification; GO:0001558 regulation of cell growth; GO:0001649 osteoblast differentiation; GO:0001666 response to hypoxia; GO:0001932 regulation of protein phosphorylation; GO:0001933 negative regulation of protein phosphorylation; GO:0001934 positive regulation of protein phosphorylation; GO:0002237 response to molecule of bacterial origin; GO:0006109 regulati…	GO:0000228 nuclear chromosome; GO:0000785 chromatin; GO:0000790 nuclear chromatin; GO:0000792 heterochromatin; GO:0005576 extracellular region; GO:0005615 extracellular space; GO:0005622 intracellular; GO:0005623 cell; GO:0005634 nucleus; GO:0005694 chromosome; GO:0005720 nuclear heterochromatin; GO:0005737 cytoplasm; GO:0005783 endoplasmic reticulum; GO:0005788 endoplasmic reticulum lumen; GO:00…	GO:0001968 fibronectin binding; GO:0005488 binding; GO:0005515 protein binding; GO:0005520 insulin-like growth factor binding; GO:0008047 enzyme activator activity; GO:0008160 protein tyrosine phosphatase activator activity; GO:0019208 phosphatase regulator activity; GO:0019211 phosphatase activator activity; GO:0019838 growth factor binding; GO:0019888 protein phosphatase regulator activity; GO:…	PF00219; PF00086	Insulin-like growth factor binding protein; Thyroglobulin type-1 repeat
O54782	Epididymis-specific alpha-mannosidase OS=Mus musculus OX=10090 GN=Man2b2 PE=1 SV=2	Man2b2	1.424	0.509949	0.0214935	Up	115.61	2	2	2	2	0.737	0.774	1.06	0.886	1.478	1.276	1.005	1.165	mitochondria	K12312	MAN2B2; epididymis-specific alpha-mannosidase [EC:3.2.1.24]	mmu00511 Other glycan degradation	GO:0005975 carbohydrate metabolic process; GO:0005996 monosaccharide metabolic process; GO:0006013 mannose metabolic process; GO:0006464 cellular protein modification process; GO:0006517 protein deglycosylation; GO:0006807 nitrogen compound metabolic process; GO:0008152 metabolic process; GO:0009056 catabolic process; GO:0009100 glycoprotein metabolic process; GO:0009311 oligosaccharide metabolic…	GO:0000323 lytic vacuole; GO:0005576 extracellular region; GO:0005622 intracellular; GO:0005623 cell; GO:0005737 cytoplasm; GO:0005764 lysosome; GO:0005773 vacuole; GO:0005775 vacuolar lumen; GO:0031974 membrane-enclosed lumen; GO:0043202 lysosomal lumen; GO:0043226 organelle; GO:0043227 membrane-bounded organelle; GO:0043229 intracellular organelle; GO:0043231 intracellular membrane-bounded orga…	GO:0003824 catalytic activity; GO:0004553 hydrolase activity, hydrolyzing O-glycosyl compounds; GO:0004559 alpha-mannosidase activity; GO:0008496 mannan endo-1,6-alpha-mannosidase activity; GO:0015923 mannosidase activity; GO:0016787 hydrolase activity; GO:0016798 hydrolase activity, acting on glycosyl bonds;	PF01074; PF09261; PF07748	Glycosyl hydrolases family 38 N-terminal domain; Alpha mannosidase, middle domain; Glycosyl hydrolases family 38 C-terminal domain	G	KOG1959	Glycosyl hydrolase, family 38 - alpha-mannosidase
P08121	Collagen alpha-1(III) chain OS=Mus musculus OX=10090 GN=Col3a1 PE=1 SV=4	Col3a1	0.499	-1.00289	0.0222415	Down	138.94	7	9	9	16	1.535	1.137	1.494	1.356	1.19	0.358	0.622	0.583	extracellular	K19720	COL3A; collagen type III alpha	mmu04974 Protein digestion and absorption; mmu05146 Amoebiasis; mmu04933 AGE-RAGE signaling pathway in diabetic complications; mmu04926 Relaxin signaling pathway; mmu04611 Platelet activation	GO:0001101 response to acid chemical; GO:0001501 skeletal system development; GO:0001568 blood vessel development; GO:0001944 vasculature development; GO:0002682 regulation of immune system process; GO:0002683 negative regulation of immune system process; GO:0006464 cellular protein modification process; GO:0006807 nitrogen compound metabolic process; GO:0006950 response to stress; GO:0007154 cel…	GO:0005576 extracellular region; GO:0005581 collagen trimer; GO:0005583 fibrillar collagen trimer; GO:0005586 collagen type III trimer; GO:0031012 extracellular matrix; GO:0032991 protein-containing complex; GO:0062023 collagen-containing extracellular matrix; GO:0098643 banded collagen fibril; GO:0098644 complex of collagen trimers; GO:0099080 supramolecular complex; GO:0099081 supramolecular po…	GO:0002020 protease binding; GO:0005102 signaling receptor binding; GO:0005178 integrin binding; GO:0005198 structural molecule activity; GO:0005201 extracellular matrix structural constituent; GO:0005488 binding; GO:0005515 protein binding; GO:0019838 growth factor binding; GO:0019899 enzyme binding; GO:0044877 protein-containing complex binding; GO:0046332 SMAD binding; GO:0048407 platelet-deri…			W	KOG3544	Collagens (type IV and type XIII), and related proteins
A2RTF1	Cation channel sperm-associated protein subunit beta OS=Mus musculus OX=10090 GN=Catsperb PE=1 SV=1	Catsperb	0.498	-1.00578	0.0258363	Down	126.11	0.8	1	1	2	1.361	1.672	1.442	1.086	1.32	0.434	0.528	0.488	plasma membrane	K16893			GO:0000003 reproduction; GO:0003006 developmental process involved in reproduction; GO:0007276 gamete generation; GO:0007281 germ cell development; GO:0007283 spermatogenesis; GO:0007286 spermatid development; GO:0007338 single fertilization; GO:0008037 cell recognition; GO:0009566 fertilization; GO:0009987 cellular process; GO:0009988 cell-cell recognition; GO:0019953 sexual reproduction; GO:002…	GO:0005623 cell; GO:0005886 plasma membrane; GO:0005891 voltage-gated calcium channel complex; GO:0005929 cilium; GO:0016020 membrane; GO:0016021 integral component of membrane; GO:0031224 intrinsic component of membrane; GO:0032991 protein-containing complex; GO:0034702 ion channel complex; GO:0034703 cation channel complex; GO:0034704 calcium channel complex; GO:0036128 CatSper complex; GO:0042…
P51910	Apolipoprotein D OS=Mus musculus OX=10090 GN=Apod PE=1 SV=1	Apod	0.486	-1.04097	0.0356775	Down	21.53	38.1	6	6	30	1.672	1.64	0.988	1.276	0.804	0.641	0.29	0.974	extracellular	K03098			GO:0000302 response to reactive oxygen species; GO:0001817 regulation of cytokine production; GO:0001818 negative regulation of cytokine production; GO:0001952 regulation of cell-matrix adhesion; GO:0001953 negative regulation of cell-matrix adhesion; GO:0002682 regulation of immune system process; GO:0002683 negative regulation of immune system process; GO:0002685 regulation of leukocyte migrati…	GO:0005576 extracellular region; GO:0005615 extracellular space; GO:0005622 intracellular; GO:0005623 cell; GO:0005737 cytoplasm; GO:0005783 endoplasmic reticulum; GO:0005829 cytosol; GO:0005840 ribosome; GO:0012505 endomembrane system; GO:0022626 cytosolic ribosome; GO:0030425 dendrite; GO:0032991 protein-containing complex; GO:0036477 somatodendritic compartment; GO:0042995 cell projection; GO:…	GO:0005488 binding; GO:0005496 steroid binding; GO:0008289 lipid binding; GO:0015485 cholesterol binding; GO:0032934 sterol binding; GO:0036094 small molecule binding; GO:0043178 alcohol binding; GO:0097159 organic cyclic compound binding;	PF08212	Lipocalin-like domain	W	KOG4824	Apolipoprotein D/Lipocalin
Q8K0E8	Fibrinogen beta chain OS=Mus musculus OX=10090 GN=Fgb PE=1 SV=1	Fgb	0.478	-1.06492	0.0116362	Down	54.752	24.3	10	10	15	1.811	1.732	1.084	0.902	0.719	0.802	0.605	0.516	extracellular	K03904	FGB; fibrinogen beta chain	mmu05171 Coronavirus disease - COVID-19; mmu04610 Complement and coagulation cascades; mmu04611 Platelet activation	GO:0001775 cell activation; GO:0001932 regulation of protein phosphorylation; GO:0001934 positive regulation of protein phosphorylation; GO:0002218 activation of innate immune response; GO:0002221 pattern recognition receptor signaling pathway; GO:0002224 toll-like receptor signaling pathway; GO:0002253 activation of immune response; GO:0002376 immune system process; GO:0002576 platelet degranula…	GO:0005576 extracellular region; GO:0005577 fibrinogen complex; GO:0005615 extracellular space; GO:0005622 intracellular; GO:0005623 cell; GO:0005737 cytoplasm; GO:0005783 endoplasmic reticulum; GO:0005886 plasma membrane; GO:0005938 cell cortex; GO:0009897 external side of plasma membrane; GO:0009986 cell surface; GO:0012505 endomembrane system; GO:0016020 membrane; GO:0030141 secretory granule;…	GO:0005198 structural molecule activity; GO:0005488 binding; GO:0005515 protein binding; GO:0051087 chaperone binding;	PF00147	Fibrinogen beta and gamma chains, C-terminal globular domain	T	KOG2579	Ficolin and related extracellular proteins
P97290	Plasma protease C1 inhibitor OS=Mus musculus OX=10090 GN=Serping1 PE=1 SV=3	Serping1	0.733	-0.448115	0.0397438	Down	55.584	19.4	9	9	49	1.25	1.084	1.272	1.186	1.036	1.002	0.79	0.686	extracellular	K04001	SERPING1; C1 inhibitor	mmu05133 Pertussis; mmu04610 Complement and coagulation cascades	GO:0001868 regulation of complement activation, lectin pathway; GO:0001869 negative regulation of complement activation, lectin pathway; GO:0002576 platelet degranulation; GO:0002673 regulation of acute inflammatory response; GO:0002682 regulation of immune system process; GO:0002683 negative regulation of immune system process; GO:0002697 regulation of immune effector process; GO:0002698 negativ…	GO:0005576 extracellular region; GO:0005615 extracellular space; GO:0005622 intracellular; GO:0005623 cell; GO:0005737 cytoplasm; GO:0012505 endomembrane system; GO:0030141 secretory granule; GO:0031091 platelet alpha granule; GO:0031093 platelet alpha granule lumen; GO:0031410 cytoplasmic vesicle; GO:0031974 membrane-enclosed lumen; GO:0031982 vesicle; GO:0031983 vesicle lumen; GO:0034774 secret…	GO:0004857 enzyme inhibitor activity; GO:0004866 endopeptidase inhibitor activity; GO:0004867 serine-type endopeptidase inhibitor activity; GO:0030234 enzyme regulator activity; GO:0030414 peptidase inhibitor activity; GO:0061134 peptidase regulator activity; GO:0061135 endopeptidase regulator activity; GO:0098772 molecular function regulator;	PF00079	Serpin (serine protease inhibitor)	V	KOG2392	Serpin
Q4FZC9	Nesprin-3 OS=Mus musculus OX=10090 GN=Syne3 PE=1 SV=1	Syne3	0.471	-1.0862	0.0468894	Down	112.03	1	1	1	1	2.43	1.39	1.05	0.741	0.845	0.62	0.533	0.645	cytoplasm	K21761			GO:0006996 organelle organization; GO:0007010 cytoskeleton organization; GO:0008104 protein localization; GO:0008360 regulation of cell shape; GO:0009987 cellular process; GO:0016043 cellular component organization; GO:0022603 regulation of anatomical structure morphogenesis; GO:0022604 regulation of cell morphogenesis; GO:0032507 maintenance of protein location in cell; GO:0033036 macromolecule …	GO:0005622 intracellular; GO:0005623 cell; GO:0005634 nucleus; GO:0005635 nuclear envelope; GO:0005640 nuclear outer membrane; GO:0005737 cytoplasm; GO:0005783 endoplasmic reticulum; GO:0005791 rough endoplasmic reticulum; GO:0012505 endomembrane system; GO:0016020 membrane; GO:0019867 outer membrane; GO:0031090 organelle membrane; GO:0031224 intrinsic component of membrane; GO:0031965 nuclear me…	GO:0003779 actin binding; GO:0005488 binding; GO:0005515 protein binding; GO:0008092 cytoskeletal protein binding; GO:0044877 protein-containing complex binding; GO:0051015 actin filament binding;	PF00435; PF10541	Spectrin repeat; Nuclear envelope localisation domain
P07758	Alpha-1-antitrypsin 1-1 OS=Mus musculus OX=10090 GN=Serpina1a PE=1 SV=4	Serpina1a	0.469	-1.09234	0.0381824	Down	46.002	24.7	10	3	134	1.195	1.814	1.311	1.352	1.434	0.297	0.537	0.394	extracellular,plasma membrane	K03984	SERPINA1; alpha-1-antitrypsin	mmu04610 Complement and coagulation cascades	GO:0001101 response to acid chemical; GO:0001666 response to hypoxia; GO:0001701 in utero embryonic development; GO:0001775 cell activation; GO:0002237 response to molecule of bacterial origin; GO:0002252 immune effector process; GO:0002263 cell activation involved in immune response; GO:0002274 myeloid leukocyte activation; GO:0002275 myeloid cell activation involved in immune response; GO:00022…	GO:0005576 extracellular region; GO:0005615 extracellular space; GO:0005622 intracellular; GO:0005623 cell; GO:0005737 cytoplasm; GO:0005783 endoplasmic reticulum; GO:0005788 endoplasmic reticulum lumen; GO:0005793 endoplasmic reticulum-Golgi intermediate compartment; GO:0005794 Golgi apparatus; GO:0005798 Golgi-associated vesicle; GO:0012505 endomembrane system; GO:0016020 membrane; GO:0030134 C…	GO:0002020 protease binding; GO:0004857 enzyme inhibitor activity; GO:0004866 endopeptidase inhibitor activity; GO:0004867 serine-type endopeptidase inhibitor activity; GO:0005488 binding; GO:0005515 protein binding; GO:0019899 enzyme binding; GO:0030234 enzyme regulator activity; GO:0030414 peptidase inhibitor activity; GO:0042802 identical protein binding; GO:0061134 peptidase regulator activit…	PF00079	Serpin (serine protease inhibitor)	V	KOG2392	Serpin
P51885	Lumican OS=Mus musculus OX=10090 GN=Lum PE=1 SV=2	Lum	0.467	-1.09851	0.00218653	Down	38.265	23.4	7	7	27	1.863	1.44	1.101	1.261	0.702	0.491	0.708	0.745	extracellular	K08122	LUM; lumican	mmu05205 Proteoglycans in cancer	GO:0001501 skeletal system development; GO:0001817 regulation of cytokine production; GO:0001819 positive regulation of cytokine production; GO:0003008 system process; GO:0006022 aminoglycan metabolic process; GO:0006023 aminoglycan biosynthetic process; GO:0006024 glycosaminoglycan biosynthetic process; GO:0006026 aminoglycan catabolic process; GO:0006027 glycosaminoglycan catabolic process; GO:…	GO:0000323 lytic vacuole; GO:0005576 extracellular region; GO:0005581 collagen trimer; GO:0005583 fibrillar collagen trimer; GO:0005615 extracellular space; GO:0005622 intracellular; GO:0005623 cell; GO:0005737 cytoplasm; GO:0005764 lysosome; GO:0005773 vacuole; GO:0005775 vacuolar lumen; GO:0005794 Golgi apparatus; GO:0005796 Golgi lumen; GO:0012505 endomembrane system; GO:0031012 extracellular …	GO:0005198 structural molecule activity; GO:0005201 extracellular matrix structural constituent; GO:0005488 binding; GO:0005518 collagen binding; GO:0044877 protein-containing complex binding;			T	KOG0619	FOG: Leucine rich repeat
O54890	Integrin beta-3 OS=Mus musculus OX=10090 GN=Itgb3 PE=1 SV=2	Itgb3	1.365	0.448901	0.0145914	Up	86.738	2.9	2	2	3	0.882	0.962	0.77	0.948	1.452	1.037	1.108	1.264	extracellular	K06493	ITGB3; integrin beta 3	mmu05165 Human papillomavirus infection; mmu04810 Regulation of actin cytoskeleton; mmu04510 Focal adhesion; mmu04919 Thyroid hormone signaling pathway; mmu04640 Hematopoietic cell lineage; mmu05205 Proteoglycans in cancer; mmu04512 ECM-receptor interaction; mmu05163 Human cytomegalovirus infection; mmu04015 Rap1 signaling pathway; mmu05206 MicroRNAs in cancer; mmu05418 Fluid shear stress and ath…	GO:0000902 cell morphogenesis; GO:0000904 cell morphogenesis involved in differentiation; GO:0001525 angiogenesis; GO:0001568 blood vessel development; GO:0001704 formation of primary germ layer; GO:0001707 mesoderm formation; GO:0001775 cell activation; GO:0001932 regulation of protein phosphorylation; GO:0001934 positive regulation of protein phosphorylation; GO:0001936 regulation of endothelia…	GO:0001726 ruffle; GO:0005622 intracellular; GO:0005623 cell; GO:0005634 nucleus; GO:0005737 cytoplasm; GO:0005886 plasma membrane; GO:0005887 integral component of plasma membrane; GO:0005902 microvillus; GO:0005912 adherens junction; GO:0005925 focal adhesion; GO:0008305 integrin complex; GO:0009897 external side of plasma membrane; GO:0009986 cell surface; GO:0012505 endomembrane system; GO:00…	GO:0001968 fibronectin binding; GO:0002020 protease binding; GO:0003756 protein disulfide isomerase activity; GO:0003824 catalytic activity; GO:0005080 protein kinase C binding; GO:0005102 signaling receptor binding; GO:0005126 cytokine receptor binding; GO:0005161 platelet-derived growth factor receptor binding; GO:0005172 vascular endothelial growth factor receptor binding; GO:0005178 integrin …	PF00362; PF07974; PF07965; PF08725	Integrin, beta chain; EGF-like domain; Integrin beta tail domain; Integrin beta cytoplasmic domain	TW	KOG1226	Integrin beta subunit (N-terminal portion of extracellular region)
O08689	Growth/differentiation factor 8 OS=Mus musculus OX=10090 GN=Mstn PE=1 SV=1	Mstn	0.461	-1.11716	0.00348981	Down	42.921	2.9	1	1	2	1.214	1.545	1.626	1.334	0.99	0.462	0.588	0.596	extracellular	K05497	MSTN; growth differentiation factor 8	mmu04060 Cytokine-cytokine receptor interaction	GO:0000003 reproduction; GO:0001932 regulation of protein phosphorylation; GO:0001934 positive regulation of protein phosphorylation; GO:0003008 system process; GO:0003012 muscle system process; GO:0006355 regulation of transcription, DNA-templated; GO:0006950 response to stress; GO:0007154 cell communication; GO:0007165 signal transduction; GO:0007166 cell surface receptor signaling pathway; GO:…	GO:0005576 extracellular region; GO:0005615 extracellular space; GO:0005622 intracellular; GO:0005623 cell; GO:0005737 cytoplasm;	GO:0005102 signaling receptor binding; GO:0005125 cytokine activity; GO:0005126 cytokine receptor binding; GO:0005160 transforming growth factor beta receptor binding; GO:0005488 binding; GO:0005515 protein binding; GO:0005539 glycosaminoglycan binding; GO:0008083 growth factor activity; GO:0008201 heparin binding; GO:0030545 receptor regulator activity; GO:0042802 identical protein binding; GO:0…	PF00019	Transforming growth factor beta like domain	T	KOG3900	Transforming growth factor beta, bone morphogenetic protein and related proteins
Q3TTY5	Keratin, type II cytoskeletal 2 epidermal OS=Mus musculus OX=10090 GN=Krt2 PE=1 SV=1	Krt2	0.46	-1.12029	0.0204977	Down	70.922	5.7	5	3	13	0.778	1.793	1.581	1.462	0.64	0.434	0.566	0.944	nucleus	K07605			GO:0001667 ameboidal-type cell migration; GO:0001775 cell activation; GO:0002064 epithelial cell development; GO:0003334 keratinocyte development; GO:0006464 cellular protein modification process; GO:0006807 nitrogen compound metabolic process; GO:0006928 movement of cell or subcellular component; GO:0006996 organelle organization; GO:0007010 cytoskeleton organization; GO:0007275 multicellular or…	GO:0001533 cornified envelope; GO:0005622 intracellular; GO:0005623 cell; GO:0005737 cytoplasm; GO:0005829 cytosol; GO:0005856 cytoskeleton; GO:0005882 intermediate filament; GO:0005886 plasma membrane; GO:0016020 membrane; GO:0043226 organelle; GO:0043228 non-membrane-bounded organelle; GO:0043229 intracellular organelle; GO:0043232 intracellular non-membrane-bounded organelle; GO:0045095 kerati…	GO:0005198 structural molecule activity; GO:0005200 structural constituent of cytoskeleton; GO:0005488 binding; GO:0005515 protein binding; GO:0008092 cytoskeletal protein binding; GO:0030280 structural constituent of skin epidermis;
Q6PHS6	Sorting nexin-13 OS=Mus musculus OX=10090 GN=Snx13 PE=2 SV=1	Snx13	0.459	-1.12343	4.17957e-07	Down	110.82	0.8	1	1	1	1.5	1.426	1.405	1.409	0.661	0.622	0.636	0.713	endoplasmic reticulum	K17925			GO:0006810 transport; GO:0006886 intracellular protein transport; GO:0008104 protein localization; GO:0015031 protein transport; GO:0015833 peptide transport; GO:0033036 macromolecule localization; GO:0034613 cellular protein localization; GO:0042886 amide transport; GO:0043085 positive regulation of catalytic activity; GO:0043087 regulation of GTPase activity; GO:0043547 positive regulation of G…	GO:0005622 intracellular; GO:0005623 cell; GO:0005737 cytoplasm; GO:0005768 endosome; GO:0005769 early endosome; GO:0012505 endomembrane system; GO:0031410 cytoplasmic vesicle; GO:0031982 vesicle; GO:0043226 organelle; GO:0043227 membrane-bounded organelle; GO:0043229 intracellular organelle; GO:0097708 intracellular vesicle;	GO:0005488 binding; GO:0005543 phospholipid binding; GO:0008289 lipid binding; GO:0032266 phosphatidylinositol-3-phosphate binding; GO:0035091 phosphatidylinositol binding; GO:0043167 ion binding; GO:0043168 anion binding; GO:1901981 phosphatidylinositol phosphate binding;	PF00615; PF00787	Regulator of G protein signaling domain; PX domain	U	KOG2101	Intermediate filament-like protein, sorting nexins, and related proteins containing PX (PhoX) domain(s)
Q9D9J2	Testis-expressed protein 33 OS=Mus musculus OX=10090 GN=Tex33 PE=1 SV=1	Tex33	0.456	-1.13289	0.0160448	Down	30.227	3.4	1	1	2	1.296	1.263	1.18	2.075	0.772	0.838	0.338	0.705	nucleus
P01029	Complement C4-B OS=Mus musculus OX=10090 GN=C4b PE=1 SV=3	C4b	0.453	-1.14242	0.000127667	Down	192.91	25.5	47	47	158	1.554	1.327	1.286	1.436	0.639	0.613	0.517	0.769	extracellular	K03989	C4; complement component 4	mmu05322 Systemic lupus erythematosus; mmu05171 Coronavirus disease - COVID-19; mmu05150 Staphylococcus aureus infection; mmu05133 Pertussis; mmu04610 Complement and coagulation cascades	GO:0002237 response to molecule of bacterial origin; GO:0002250 adaptive immune response; GO:0002252 immune effector process; GO:0002253 activation of immune response; GO:0002376 immune system process; GO:0002443 leukocyte mediated immunity; GO:0002449 lymphocyte mediated immunity; GO:0002460 adaptive immune response based on somatic recombination of immune receptors built from immunoglobulin sup…	GO:0005576 extracellular region; GO:0005615 extracellular space; GO:0005622 intracellular; GO:0005623 cell; GO:0005737 cytoplasm; GO:0005783 endoplasmic reticulum; GO:0005788 endoplasmic reticulum lumen; GO:0005886 plasma membrane; GO:0012505 endomembrane system; GO:0016020 membrane; GO:0030424 axon; GO:0030425 dendrite; GO:0031974 membrane-enclosed lumen; GO:0036477 somatodendritic compartment; …	GO:0001846 opsonin binding; GO:0001848 complement binding; GO:0001849 complement component C1q complex binding; GO:0003824 catalytic activity; GO:0004175 endopeptidase activity; GO:0004252 serine-type endopeptidase activity; GO:0005488 binding; GO:0005515 protein binding; GO:0008233 peptidase activity; GO:0008236 serine-type peptidase activity; GO:0016787 hydrolase activity; GO:0017171 serine hyd…	PF01835; PF07703; PF01821; PF07678; PF07677; PF01759	MG2 domain; Alpha-2-macroglobulin family N-terminal region; Anaphylotoxin-like domain; A-macroglobulin complement component; A-macroglobulin receptor; UNC-6/NTR/C345C module	O	KOG1366	Alpha-macroglobulin
P42703	Leukemia inhibitory factor receptor OS=Mus musculus OX=10090 GN=Lifr PE=1 SV=1	Lifr	0.446	-1.16488	0.00138006	Down	122.57	21.1	22	22	94	1.482	1.523	1.49	1.195	0.912	0.524	0.605	0.497	plasma membrane	K05058	LIFR; leukemia inhibitory factor receptor	mmu04630 JAK-STAT signaling pathway; mmu04060 Cytokine-cytokine receptor interaction; mmu04550 Signaling pathways regulating pluripotency of stem cells	GO:0000902 cell morphogenesis; GO:0001959 regulation of cytokine-mediated signaling pathway; GO:0007154 cell communication; GO:0007165 signal transduction; GO:0007166 cell surface receptor signaling pathway; GO:0007167 enzyme linked receptor protein signaling pathway; GO:0007275 multicellular organism development; GO:0007399 nervous system development; GO:0008284 positive regulation of cell popul…	GO:0005576 extracellular region; GO:0005623 cell; GO:0005886 plasma membrane; GO:0005887 integral component of plasma membrane; GO:0016020 membrane; GO:0016021 integral component of membrane; GO:0031224 intrinsic component of membrane; GO:0031226 intrinsic component of plasma membrane; GO:0032991 protein-containing complex; GO:0043235 receptor complex; GO:0071944 cell periphery;	GO:0004888 transmembrane signaling receptor activity; GO:0004896 cytokine receptor activity; GO:0004897 ciliary neurotrophic factor receptor activity; GO:0004923 leukemia inhibitory factor receptor activity; GO:0005102 signaling receptor binding; GO:0005126 cytokine receptor binding; GO:0005127 ciliary neurotrophic factor receptor binding; GO:0005488 binding; GO:0005515 protein binding; GO:001983…	PF00041	Fibronectin type III domain
Q9D695	Serpin B7 OS=Mus musculus OX=10090 GN=Serpinb7 PE=2 SV=1	Serpinb7	0.419	-1.25498	0.0027497	Down	43.05	2.4	1	1	2	1.216	2.186	1.222	1.302	0.767	0.474	0.662	0.582	cytoplasm	K13964			GO:0001817 regulation of cytokine production; GO:0001819 positive regulation of cytokine production; GO:0008284 positive regulation of cell population proliferation; GO:0009889 regulation of biosynthetic process; GO:0009891 positive regulation of biosynthetic process; GO:0009892 negative regulation of metabolic process; GO:0009893 positive regulation of metabolic process; GO:0010466 negative regu…	GO:0005576 extracellular region; GO:0005615 extracellular space;	GO:0004857 enzyme inhibitor activity; GO:0004866 endopeptidase inhibitor activity; GO:0004867 serine-type endopeptidase inhibitor activity; GO:0030234 enzyme regulator activity; GO:0030414 peptidase inhibitor activity; GO:0061134 peptidase regulator activity; GO:0061135 endopeptidase regulator activity; GO:0098772 molecular function regulator;	PF00079	Serpin (serine protease inhibitor)	V	KOG2392	Serpin
P01795	Ig heavy chain V region M167 OS=Mus musculus OX=10090 PE=1 SV=1	--	0.412	-1.27928	0.00772795	Down	16.219	7.6	1	1	4	1.039	2.371	1.184	1.321	0.766	0.688	0.526	0.459	extracellular							PF07686	Immunoglobulin V-set domain
Q91ZX6	Sentrin-specific protease 2 OS=Mus musculus OX=10090 GN=Senp2 PE=1 SV=2	Senp2	0.394	-1.34373	0.00885218	Down	67.579	2.4	1	1	3	1.173	2.354	1.142	1.38	0.935	0.421	0.571	0.455	mitochondria	K03345	SENP2; sentrin-specific protease 2 (axin associating molecule) [EC:3.4.22.68]	mmu04310 Wnt signaling pathway; mmu03013 RNA transport	GO:0000003 reproduction; GO:0001701 in utero embryonic development; GO:0001890 placenta development; GO:0001892 embryonic placenta development; GO:0001932 regulation of protein phosphorylation; GO:0001934 positive regulation of protein phosphorylation; GO:0003002 regionalization; GO:0003006 developmental process involved in reproduction; GO:0006275 regulation of DNA replication; GO:0006355 regula…	GO:0005622 intracellular; GO:0005623 cell; GO:0005634 nucleus; GO:0005635 nuclear envelope; GO:0005643 nuclear pore; GO:0005654 nucleoplasm; GO:0005737 cytoplasm; GO:0005829 cytosol; GO:0012505 endomembrane system; GO:0016604 nuclear body; GO:0031410 cytoplasmic vesicle; GO:0031967 organelle envelope; GO:0031974 membrane-enclosed lumen; GO:0031975 envelope; GO:0031981 nuclear lumen; GO:0031982 ve…	GO:0003824 catalytic activity; GO:0004175 endopeptidase activity; GO:0004197 cysteine-type endopeptidase activity; GO:0005488 binding; GO:0005515 protein binding; GO:0008233 peptidase activity; GO:0008234 cysteine-type peptidase activity; GO:0016787 hydrolase activity; GO:0016929 SUMO-specific protease activity; GO:0019783 ubiquitin-like protein-specific protease activity; GO:0019904 protein doma…	PF02902	Ulp1 protease family, C-terminal catalytic domain	O	KOG0778	Protease, Ulp1 family
P06683	Complement component C9 OS=Mus musculus OX=10090 GN=C9 PE=1 SV=2	C9	0.701	-0.512514	0.0100738	Down	62.002	37.2	20	20	72	1.283	1.275	1.223	1.063	1.076	0.828	0.774	0.716	extracellular	K04000	C9; complement component 9	mmu05322 Systemic lupus erythematosus; mmu05171 Coronavirus disease - COVID-19; mmu05020 Prion disease; mmu04610 Complement and coagulation cascades; mmu05146 Amoebiasis	GO:0001897 cytolysis by symbiont of host cells; GO:0001906 cell killing; GO:0001907 killing by symbiont of host cells; GO:0002673 regulation of acute inflammatory response; GO:0002682 regulation of immune system process; GO:0002697 regulation of immune effector process; GO:0002920 regulation of humoral immune response; GO:0006950 response to stress; GO:0007596 blood coagulation; GO:0007599 hemost…	GO:0005576 extracellular region; GO:0005579 membrane attack complex; GO:0005615 extracellular space; GO:0005622 intracellular; GO:0005623 cell; GO:0005737 cytoplasm; GO:0005829 cytosol; GO:0005886 plasma membrane; GO:0005887 integral component of plasma membrane; GO:0016020 membrane; GO:0016021 integral component of membrane; GO:0031224 intrinsic component of membrane; GO:0031226 intrinsic compon…		PF00090; PF01823	Thrombospondin type 1 domain; MAC/Perforin domain
P47877	Insulin-like growth factor-binding protein 2 OS=Mus musculus OX=10090 GN=Igfbp2 PE=2 SV=2	Igfbp2	0.389	-1.36216	0.00310681	Down	32.846	17	5	5	6	1.204	1.243	1.907	1.642	0.706	0.79	0.403	0.431	extracellular	K23575			GO:0000003 reproduction; GO:0001101 response to acid chemical; GO:0002682 regulation of immune system process; GO:0002684 positive regulation of immune system process; GO:0002694 regulation of leukocyte activation; GO:0002696 positive regulation of leukocyte activation; GO:0006807 nitrogen compound metabolic process; GO:0007154 cell communication; GO:0007165 signal transduction; GO:0007565 female…	GO:0005576 extracellular region; GO:0005615 extracellular space; GO:0005622 intracellular; GO:0005623 cell; GO:0005737 cytoplasm; GO:0005886 plasma membrane; GO:0016020 membrane; GO:0016324 apical plasma membrane; GO:0031410 cytoplasmic vesicle; GO:0031982 vesicle; GO:0043226 organelle; GO:0043227 membrane-bounded organelle; GO:0043229 intracellular organelle; GO:0045177 apical part of cell; GO:0…	GO:0005102 signaling receptor binding; GO:0005488 binding; GO:0005515 protein binding; GO:0005520 insulin-like growth factor binding; GO:0019838 growth factor binding; GO:0031994 insulin-like growth factor I binding; GO:0031995 insulin-like growth factor II binding;	PF00219; PF00086	Insulin-like growth factor binding protein; Thyroglobulin type-1 repeat
Q9CY62	E3 ubiquitin-protein ligase RNF181 OS=Mus musculus OX=10090 GN=Rnf181 PE=1 SV=1	Rnf181	0.384	-1.38082	5.45609e-05	Down	19.1	4.2	1	1	1	1.829	1.444	1.484	1.255	0.622	0.497	0.623	0.566	extracellular	K22378			GO:0000209 protein polyubiquitination; GO:0006464 cellular protein modification process; GO:0006508 proteolysis; GO:0006511 ubiquitin-dependent protein catabolic process; GO:0006807 nitrogen compound metabolic process; GO:0008152 metabolic process; GO:0009056 catabolic process; GO:0009057 macromolecule catabolic process; GO:0009987 cellular process; GO:0010498 proteasomal protein catabolic proces…	GO:0005622 intracellular; GO:0005623 cell; GO:0005737 cytoplasm;	GO:0003824 catalytic activity; GO:0004842 ubiquitin-protein transferase activity; GO:0016740 transferase activity; GO:0019787 ubiquitin-like protein transferase activity; GO:0061630 ubiquitin protein ligase activity; GO:0061659 ubiquitin-like protein ligase activity; GO:0140096 catalytic activity, acting on a protein;	PF13639	Ring finger domain	O	KOG0800	FOG: Predicted E3 ubiquitin ligase
Q01279	Epidermal growth factor receptor OS=Mus musculus OX=10090 GN=Egfr PE=1 SV=1	Egfr	0.377	-1.40736	0.000173095	Down	134.85	17.9	21	21	81	1.563	1.646	1.345	1.368	0.644	0.63	0.476	0.481	plasma membrane	K04361	EGFR; epidermal growth factor receptor [EC:2.7.10.1]	mmu04012 ErbB signaling pathway; mmu04510 Focal adhesion; mmu05213 Endometrial cancer; mmu04020 Calcium signaling pathway; mmu05226 Gastric cancer; mmu05160 Hepatitis C; mmu05205 Proteoglycans in cancer; mmu01521 EGFR tyrosine kinase inhibitor resistance; mmu04520 Adherens junction; mmu05215 Prostate cancer; mmu05163 Human cytomegalovirus infection; mmu04015 Rap1 signaling pathway; mmu05210 Color…	GO:0000003 reproduction; GO:0000079 regulation of cyclin-dependent protein serine/threonine kinase activity; GO:0000165 MAPK cascade; GO:0000186 activation of MAPKK activity; GO:0000302 response to reactive oxygen species; GO:0000902 cell morphogenesis; GO:0001101 response to acid chemical; GO:0001503 ossification; GO:0001558 regulation of cell growth; GO:0001654 eye development; GO:0001701 in ut…	GO:0005576 extracellular region; GO:0005615 extracellular space; GO:0005622 intracellular; GO:0005623 cell; GO:0005634 nucleus; GO:0005737 cytoplasm; GO:0005768 endosome; GO:0005769 early endosome; GO:0005770 late endosome; GO:0005771 multivesicular body; GO:0005886 plasma membrane; GO:0009986 cell surface; GO:0010008 endosome membrane; GO:0012505 endomembrane system; GO:0012506 vesicle membrane;…	GO:0003676 nucleic acid binding; GO:0003677 DNA binding; GO:0003682 chromatin binding; GO:0003690 double-stranded DNA binding; GO:0003779 actin binding; GO:0003824 catalytic activity; GO:0004672 protein kinase activity; GO:0004674 protein serine/threonine kinase activity; GO:0004709 MAP kinase kinase kinase activity; GO:0004713 protein tyrosine kinase activity; GO:0004714 transmembrane receptor p…	PF01030; PF00757; PF07714	Receptor L domain; Furin-like cysteine rich region; Protein tyrosine kinase	T	KOG1025	Epidermal growth factor receptor EGFR and related tyrosine kinases
Q7TSY8	Shugoshin 2 OS=Mus musculus OX=10090 GN=Sgo2 PE=1 SV=1	Sgo2	0.366	-1.45008	0.00859993	Down	130.28	1.6	1	1	1	0.949	2.618	1.239	1.373	0.79	0.527	0.442	0.502	nucleus	K11581			GO:0000003 reproduction; GO:0000280 nuclear division; GO:0000819 sister chromatid segregation; GO:0006996 organelle organization; GO:0007049 cell cycle; GO:0007059 chromosome segregation; GO:0007062 sister chromatid cohesion; GO:0007063 regulation of sister chromatid cohesion; GO:0007127 meiosis I; GO:0007135 meiosis II; GO:0007140 male meiotic nuclear division; GO:0007143 female meiotic nuclear …	GO:0000228 nuclear chromosome; GO:0000775 chromosome, centromeric region; GO:0000776 kinetochore; GO:0000779 condensed chromosome, centromeric region; GO:0000780 condensed nuclear chromosome, centromeric region; GO:0000793 condensed chromosome; GO:0000794 condensed nuclear chromosome; GO:0005622 intracellular; GO:0005623 cell; GO:0005634 nucleus; GO:0005654 nucleoplasm; GO:0005694 chromosome; GO:…
Q01339	Beta-2-glycoprotein 1 OS=Mus musculus OX=10090 GN=Apoh PE=1 SV=1	Apoh	1.35	0.432959	0.0112509	Up	38.618	44.3	17	17	94	0.835	0.813	0.985	0.932	1.235	1.43	1.07	1.078	extracellular	K17305	APOH; beta-2-glycoprotein 1	mmu04979 Cholesterol metabolism	GO:0001936 regulation of endothelial cell proliferation; GO:0001937 negative regulation of endothelial cell proliferation; GO:0002576 platelet degranulation; GO:0006508 proteolysis; GO:0006629 lipid metabolic process; GO:0006638 neutral lipid metabolic process; GO:0006639 acylglycerol metabolic process; GO:0006641 triglyceride metabolic process; GO:0006807 nitrogen compound metabolic process; GO:…	GO:0005576 extracellular region; GO:0005615 extracellular space; GO:0005622 intracellular; GO:0005623 cell; GO:0005737 cytoplasm; GO:0005886 plasma membrane; GO:0009986 cell surface; GO:0012505 endomembrane system; GO:0016020 membrane; GO:0030141 secretory granule; GO:0031089 platelet dense granule lumen; GO:0031410 cytoplasmic vesicle; GO:0031974 membrane-enclosed lumen; GO:0031982 vesicle; GO:0…	GO:0005488 binding; GO:0005515 protein binding; GO:0005543 phospholipid binding; GO:0008047 enzyme activator activity; GO:0008289 lipid binding; GO:0030234 enzyme regulator activity; GO:0042802 identical protein binding; GO:0043167 ion binding; GO:0043168 anion binding; GO:0060229 lipase activator activity; GO:0060230 lipoprotein lipase activator activity; GO:0098772 molecular function regulator;	PF00084; PF09014	Sushi domain (SCR repeat); Beta-2-glycoprotein-1 fifth domain	TV	KOG4297	C-type lectin
P05017	Insulin-like growth factor I OS=Mus musculus OX=10090 GN=Igf1 PE=1 SV=2	Igf1	0.348	-1.52284	0.00348765	Down	17.093	8.5	1	1	1	1.425	0.892	2.266	1.565	0.666	0.413	0.479	0.582	extracellular	K05459	IGF1; insulin-like growth factor 1	mmu04510 Focal adhesion; mmu04014 Ras signaling pathway; mmu05218 Melanoma; mmu05205 Proteoglycans in cancer; mmu01521 EGFR tyrosine kinase inhibitor resistance; mmu04211 Longevity regulating pathway; mmu05215 Prostate cancer; mmu04115 p53 signaling pathway; mmu04066 HIF-1 signaling pathway; mmu04914 Progesterone-mediated oocyte maturation; mmu04015 Rap1 signaling pathway; mmu04114 Oocyte meiosis…	GO:0005979 regulation of glycogen biosynthetic process; GO:0006109 regulation of carbohydrate metabolic process; GO:0007154 cell communication; GO:0007165 signal transduction; GO:0007166 cell surface receptor signaling pathway; GO:0007167 enzyme linked receptor protein signaling pathway; GO:0007169 transmembrane receptor protein tyrosine kinase signaling pathway; GO:0008284 positive regulation of…	GO:0005622 intracellular; GO:0005623 cell; GO:0005737 cytoplasm; GO:0005886 plasma membrane; GO:0012505 endomembrane system; GO:0016020 membrane; GO:0030133 transport vesicle; GO:0031410 cytoplasmic vesicle; GO:0031982 vesicle; GO:0032991 protein-containing complex; GO:0035867 alphav-beta3 integrin-IGF-1-IGF1R complex; GO:0043226 organelle; GO:0043227 membrane-bounded organelle; GO:0043229 intrac…	GO:0005102 signaling receptor binding; GO:0005159 insulin-like growth factor receptor binding; GO:0005488 binding; GO:0005515 protein binding;	PF00049	Insulin/IGF/Relaxin family
P01786	Ig heavy chain V region MOPC 47A OS=Mus musculus OX=10090 PE=1 SV=1	--	0.337	-1.56918	0.00227342	Down	12.374	9.4	1	1	6	1.135	2.508	1.198	1.374	0.679	0.506	0.434	0.476								PF07686	Immunoglobulin V-set domain
Q5SXY1	Cytospin-B OS=Mus musculus OX=10090 GN=Specc1 PE=1 SV=2	Specc1	0.337	-1.56918	0.000575239	Down	118.1	0.7	1	1	2	1.623	1.634	1.616	1.354	0.819	0.448	0.407	0.424	nucleus	K23028				GO:0005622 intracellular; GO:0005623 cell; GO:0005634 nucleus; GO:0043226 organelle; GO:0043227 membrane-bounded organelle; GO:0043229 intracellular organelle; GO:0043231 intracellular membrane-bounded organelle;		PF00307	Calponin homology (CH) domain	Z	KOG4678	FOG: Calponin homology domain
Q0VGU4	Neurosecretory protein VGF OS=Mus musculus OX=10090 GN=Vgf PE=1 SV=1	Vgf	0.332	-1.59074	0.0291708	Down	68.231	3.2	1	1	1	1.819	1.677	1.43	1.321	0.714	0.737	0.106	0.514	extracellular				GO:0000003 reproduction; GO:0006464 cellular protein modification process; GO:0006807 nitrogen compound metabolic process; GO:0007275 multicellular organism development; GO:0007399 nervous system development; GO:0007618 mating; GO:0007620 copulation; GO:0008152 metabolic process; GO:0009966 regulation of signal transduction; GO:0009987 cellular process; GO:0010033 response to organic substance; G…	GO:0005576 extracellular region; GO:0005615 extracellular space; GO:0005622 intracellular; GO:0005623 cell; GO:0005737 cytoplasm; GO:0005783 endoplasmic reticulum; GO:0005788 endoplasmic reticulum lumen; GO:0005794 Golgi apparatus; GO:0012505 endomembrane system; GO:0012506 vesicle membrane; GO:0016020 membrane; GO:0030141 secretory granule; GO:0030659 cytoplasmic vesicle membrane; GO:0030667 sec…	GO:0005102 signaling receptor binding; GO:0005179 hormone activity; GO:0005488 binding; GO:0005515 protein binding; GO:0030545 receptor regulator activity; GO:0048018 receptor ligand activity; GO:0098772 molecular function regulator;
Q6RHR9	Membrane-associated guanylate kinase, WW and PDZ domain-containing protein 1 OS=Mus musculus OX=10090 GN=Magi1 PE=1 SV=1	Magi1	0.332	-1.59074	0.00156095	Down	161.97	0.8	1	1	1	1.343	2.426	1.256	1.272	0.699	0.541	0.419	0.433	nucleus	K05631	AIP3; atrophin-1 interacting protein 3 (BAI1-associated protein 1)	mmu04015 Rap1 signaling pathway; mmu05165 Human papillomavirus infection; mmu04151 PI3K-Akt signaling pathway; mmu04530 Tight junction	GO:0007154 cell communication; GO:0007155 cell adhesion; GO:0007165 signal transduction; GO:0007166 cell surface receptor signaling pathway; GO:0008219 cell death; GO:0009987 cellular process; GO:0016043 cellular component organization; GO:0022607 cellular component assembly; GO:0022610 biological adhesion; GO:0023052 signaling; GO:0043933 protein-containing complex subunit organization; GO:00440…	GO:0005622 intracellular; GO:0005623 cell; GO:0005634 nucleus; GO:0005654 nucleoplasm; GO:0005737 cytoplasm; GO:0005886 plasma membrane; GO:0005911 cell-cell junction; GO:0005912 adherens junction; GO:0016020 membrane; GO:0030054 cell junction; GO:0031974 membrane-enclosed lumen; GO:0031981 nuclear lumen; GO:0042995 cell projection; GO:0043226 organelle; GO:0043227 membrane-bounded organelle; GO:…	GO:0005488 binding; GO:0005515 protein binding; GO:0008022 protein C-terminus binding; GO:0008092 cytoskeletal protein binding; GO:0042805 actinin binding; GO:0051393 alpha-actinin binding;	PF00625; PF00397; PF00595	Guanylate kinase; WW domain; PDZ domain (Also known as DHR or GLGF)	O	KOG3209	WW domain-containing protein
Q8BLD6	Ankyrin repeat domain-containing protein 55 OS=Mus musculus OX=10090 GN=Ankrd55 PE=1 SV=2	Ankrd55	1.346	0.428678	0.0141085	Up	68.523	1.8	1	1	1	0.917	0.84	1.045	0.762	1.382	1.211	1.147	1.058	cytoplasm,nucleus									S	KOG0504	FOG: Ankyrin repeat
Q8K182	Complement component C8 alpha chain OS=Mus musculus OX=10090 GN=C8a PE=1 SV=1	C8a	0.331	-1.5951	7.76922e-05	Down	66.08	40.7	22	22	69	1.596	1.537	1.536	1.458	0.692	0.474	0.465	0.399	extracellular	K03997	C8A; complement component 8 subunit alpha	mmu05322 Systemic lupus erythematosus; mmu05171 Coronavirus disease - COVID-19; mmu05020 Prion disease; mmu04610 Complement and coagulation cascades; mmu05146 Amoebiasis	GO:0002252 immune effector process; GO:0002253 activation of immune response; GO:0002376 immune system process; GO:0002673 regulation of acute inflammatory response; GO:0002682 regulation of immune system process; GO:0002684 positive regulation of immune system process; GO:0002697 regulation of immune effector process; GO:0002920 regulation of humoral immune response; GO:0006807 nitrogen compound…	GO:0005576 extracellular region; GO:0005579 membrane attack complex; GO:0005615 extracellular space; GO:0005623 cell; GO:0005886 plasma membrane; GO:0005887 integral component of plasma membrane; GO:0016020 membrane; GO:0016021 integral component of membrane; GO:0031224 intrinsic component of membrane; GO:0031226 intrinsic component of plasma membrane; GO:0032991 protein-containing complex; GO:00…	GO:0001848 complement binding; GO:0005488 binding; GO:0005515 protein binding; GO:0044877 protein-containing complex binding;	PF01823; PF00090	MAC/Perforin domain; Thrombospondin type 1 domain	T	KOG3535	Adaptor protein Disabled
Q8BH35	Complement component C8 beta chain OS=Mus musculus OX=10090 GN=C8b PE=1 SV=1	C8b	0.324	-1.62593	0.000115307	Down	66.229	31.1	18	18	66	1.606	1.604	1.524	1.458	0.714	0.436	0.448	0.408	extracellular	K03998	C8B; complement component 8 subunit beta	mmu05322 Systemic lupus erythematosus; mmu05171 Coronavirus disease - COVID-19; mmu05020 Prion disease; mmu04610 Complement and coagulation cascades; mmu05146 Amoebiasis	GO:0002252 immune effector process; GO:0002253 activation of immune response; GO:0002376 immune system process; GO:0002673 regulation of acute inflammatory response; GO:0002682 regulation of immune system process; GO:0002684 positive regulation of immune system process; GO:0002697 regulation of immune effector process; GO:0002920 regulation of humoral immune response; GO:0006807 nitrogen compound…	GO:0005576 extracellular region; GO:0005579 membrane attack complex; GO:0005615 extracellular space; GO:0005623 cell; GO:0005886 plasma membrane; GO:0005887 integral component of plasma membrane; GO:0016020 membrane; GO:0016021 integral component of membrane; GO:0031224 intrinsic component of membrane; GO:0031226 intrinsic component of plasma membrane; GO:0032991 protein-containing complex; GO:00…	GO:0005488 binding; GO:0044877 protein-containing complex binding;	PF00090; PF01823	Thrombospondin type 1 domain; MAC/Perforin domain	W	KOG3535	Adaptor protein Disabled
P58501	PAX3- and PAX7-binding protein 1 OS=Mus musculus OX=10090 GN=Paxbp1 PE=1 SV=3	Paxbp1	0.321	-1.63935	0.00440479	Down	104.83	0.9	1	1	1	1.693	1.829	1.456	1.34	0.933	0.252	0.45	0.392	nucleus	K13211			GO:0006355 regulation of transcription, DNA-templated; GO:0006357 regulation of transcription by RNA polymerase II; GO:0008284 positive regulation of cell population proliferation; GO:0009889 regulation of biosynthetic process; GO:0009891 positive regulation of biosynthetic process; GO:0009893 positive regulation of metabolic process; GO:0010468 regulation of gene expression; GO:0010556 regulatio…	GO:0005622 intracellular; GO:0005623 cell; GO:0005634 nucleus; GO:0043226 organelle; GO:0043227 membrane-bounded organelle; GO:0043229 intracellular organelle; GO:0043231 intracellular membrane-bounded organelle;	GO:0000976 transcription regulatory region sequence-specific DNA binding; GO:0000977 RNA polymerase II transcription regulatory region sequence-specific DNA binding; GO:0000978 RNA polymerase II cis-regulatory region sequence-specific DNA binding; GO:0000987 cis-regulatory region sequence-specific DNA binding; GO:0001067 regulatory region nucleic acid binding; GO:0003676 nucleic acid binding; GO:…			K	KOG2136	Transcriptional regulators binding to the GC-rich sequences
P11589	Major urinary protein 2 OS=Mus musculus OX=10090 GN=Mup2 PE=1 SV=1	Mup2	0.32	-1.64386	0.00325847	Down	20.663	51.1	9	2	53	1.41	1.784	1.386	1.176	0.242	0.78	0.367	0.453	extracellular				GO:0001659 temperature homeostasis; GO:0002791 regulation of peptide secretion; GO:0002792 negative regulation of peptide secretion; GO:0003008 system process; GO:0006091 generation of precursor metabolites and energy; GO:0006109 regulation of carbohydrate metabolic process; GO:0006111 regulation of gluconeogenesis; GO:0006112 energy reserve metabolic process; GO:0006355 regulation of transcripti…	GO:0005576 extracellular region; GO:0005615 extracellular space; GO:0005622 intracellular; GO:0005623 cell; GO:0005634 nucleus; GO:0005737 cytoplasm; GO:0005829 cytosol; GO:0043226 organelle; GO:0043227 membrane-bounded organelle; GO:0043229 intracellular organelle; GO:0043231 intracellular membrane-bounded organelle;	GO:0000772 mating pheromone activity; GO:0003824 catalytic activity; GO:0004672 protein kinase activity; GO:0004713 protein tyrosine kinase activity; GO:0004714 transmembrane receptor protein tyrosine kinase activity; GO:0004888 transmembrane signaling receptor activity; GO:0005009 insulin-activated receptor activity; GO:0005102 signaling receptor binding; GO:0005186 pheromone activity; GO:000548…	PF00061	Lipocalin / cytosolic fatty-acid binding protein family
Q922D8	C-1-tetrahydrofolate synthase, cytoplasmic OS=Mus musculus OX=10090 GN=Mthfd1 PE=1 SV=4	Mthfd1	1.474	0.559737	0.00169442	Up	101.2	3.6	3	3	4	0.814	0.736	0.854	1.002	1.198	1.259	1.185	1.378	cytoplasm	K00288	MTHFD; methylenetetrahydrofolate dehydrogenase (NADP+) / methenyltetrahydrofolate cyclohydrolase / formyltetrahydrofolate synthetase [EC:1.5.1.5 3.5.4.9 6.3.4.3]	mmu01100 Metabolic pathways; mmu00670 One carbon pool by folate; mmu01240 Biosynthesis of cofactors	GO:0000096 sulfur amino acid metabolic process; GO:0000097 sulfur amino acid biosynthetic process; GO:0001501 skeletal system development; GO:0001776 leukocyte homeostasis; GO:0001780 neutrophil homeostasis; GO:0001838 embryonic epithelial tube formation; GO:0001841 neural tube formation; GO:0001843 neural tube closure; GO:0002009 morphogenesis of an epithelium; GO:0002262 myeloid cell homeostasi…	GO:0005622 intracellular; GO:0005623 cell; GO:0005737 cytoplasm; GO:0005739 mitochondrion; GO:0005829 cytosol; GO:0043226 organelle; GO:0043227 membrane-bounded organelle; GO:0043229 intracellular organelle; GO:0043231 intracellular membrane-bounded organelle;	GO:0003824 catalytic activity; GO:0004329 formate-tetrahydrofolate ligase activity; GO:0004477 methenyltetrahydrofolate cyclohydrolase activity; GO:0004486 methylenetetrahydrofolate dehydrogenase [NAD(P)+] activity; GO:0004487 methylenetetrahydrofolate dehydrogenase (NAD+) activity; GO:0004488 methylenetetrahydrofolate dehydrogenase (NADP+) activity; GO:0016491 oxidoreductase activity; GO:0016645…	PF00763; PF02882	Tetrahydrofolate dehydrogenase/cyclohydrolase, catalytic domain; Tetrahydrofolate dehydrogenase/cyclohydrolase, NAD(P)-binding domain	H	KOG4230	C1-tetrahydrofolate synthase
P03953	Complement factor D OS=Mus musculus OX=10090 GN=Cfd PE=1 SV=1	Cfd	0.318	-1.6529	0.0261081	Down	28.057	32.8	7	7	13	2.153	2.031	0.509	1.603	0.41	0.532	0.599	0.464	extracellular	K01334	CFD; complement factor D [EC:3.4.21.46]	mmu05171 Coronavirus disease - COVID-19; mmu05150 Staphylococcus aureus infection; mmu04610 Complement and coagulation cascades	GO:0001775 cell activation; GO:0002252 immune effector process; GO:0002253 activation of immune response; GO:0002263 cell activation involved in immune response; GO:0002274 myeloid leukocyte activation; GO:0002275 myeloid cell activation involved in immune response; GO:0002283 neutrophil activation involved in immune response; GO:0002366 leukocyte activation involved in immune response; GO:000237…	GO:0000323 lytic vacuole; GO:0005576 extracellular region; GO:0005615 extracellular space; GO:0005622 intracellular; GO:0005623 cell; GO:0005737 cytoplasm; GO:0005764 lysosome; GO:0005766 primary lysosome; GO:0005773 vacuole; GO:0005775 vacuolar lumen; GO:0005829 cytosol; GO:0005886 plasma membrane; GO:0012505 endomembrane system; GO:0016020 membrane; GO:0030141 secretory granule; GO:0031091 plat…	GO:0003824 catalytic activity; GO:0004175 endopeptidase activity; GO:0004252 serine-type endopeptidase activity; GO:0005102 signaling receptor binding; GO:0005488 binding; GO:0005515 protein binding; GO:0008233 peptidase activity; GO:0008236 serine-type peptidase activity; GO:0016787 hydrolase activity; GO:0017171 serine hydrolase activity; GO:0019899 enzyme binding; GO:0070011 peptidase activity…	PF00089	Trypsin	O	KOG3627	Trypsin
Q9D0M2	Cell division cycle-associated protein 7 OS=Mus musculus OX=10090 GN=Cdca7 PE=1 SV=1	Cdca7	0.314	-1.67116	0.00135361	Down	43.837	2.1	1	1	1	1.703	1.731	1.345	1.613	0.588	0.257	0.634	0.526	nucleus	K23408			GO:0042127 regulation of cell population proliferation; GO:0050789 regulation of biological process; GO:0050794 regulation of cellular process; GO:0065007 biological regulation;	GO:0005622 intracellular; GO:0005623 cell; GO:0005634 nucleus; GO:0005654 nucleoplasm; GO:0005737 cytoplasm; GO:0005829 cytosol; GO:0031974 membrane-enclosed lumen; GO:0031981 nuclear lumen; GO:0043226 organelle; GO:0043227 membrane-bounded organelle; GO:0043229 intracellular organelle; GO:0043231 intracellular membrane-bounded organelle; GO:0043233 organelle lumen; GO:0070013 intracellular organ…		PF10497	Zinc-finger domain of monoamine-oxidase A repressor R1
Q9Z1R3	Apolipoprotein M OS=Mus musculus OX=10090 GN=Apom PE=1 SV=1	Apom	0.281	-1.83136	0.00315382	Down	21.273	21.6	4	4	11	1.614	1.646	1.329	1.764	0.546	0.478	0.177	0.586	extracellular				GO:0001523 retinoid metabolic process; GO:0006629 lipid metabolic process; GO:0006720 isoprenoid metabolic process; GO:0006721 terpenoid metabolic process; GO:0006807 nitrogen compound metabolic process; GO:0006810 transport; GO:0006869 lipid transport; GO:0008152 metabolic process; GO:0009636 response to toxic substance; GO:0009743 response to carbohydrate; GO:0009746 response to hexose; GO:0009…	GO:0005576 extracellular region; GO:0005615 extracellular space; GO:0032991 protein-containing complex; GO:0032994 protein-lipid complex; GO:0034358 plasma lipoprotein particle; GO:0034361 very-low-density lipoprotein particle; GO:0034362 low-density lipoprotein particle; GO:0034364 high-density lipoprotein particle; GO:0034365 discoidal high-density lipoprotein particle; GO:0034366 spherical hig…	GO:0005215 transporter activity; GO:0005319 lipid transporter activity; GO:0005488 binding; GO:0005543 phospholipid binding; GO:0008289 lipid binding; GO:0016209 antioxidant activity; GO:0043167 ion binding; GO:0043168 anion binding;	PF11032	Apolipoprotein M (ApoM)
P04939	Major urinary protein 3 OS=Mus musculus OX=10090 GN=Mup3 PE=1 SV=1	Mup3	0.277	-1.85204	0.00144465	Down	21.464	20.7	4	2	7	1.603	1.916	1.493	1.377	0.291	0.758	0.274	0.447	extracellular				GO:0001659 temperature homeostasis; GO:0002791 regulation of peptide secretion; GO:0002792 negative regulation of peptide secretion; GO:0003008 system process; GO:0006091 generation of precursor metabolites and energy; GO:0006109 regulation of carbohydrate metabolic process; GO:0006111 regulation of gluconeogenesis; GO:0006112 energy reserve metabolic process; GO:0006355 regulation of transcripti…	GO:0005576 extracellular region; GO:0005615 extracellular space; GO:0005622 intracellular; GO:0005623 cell; GO:0005634 nucleus; GO:0005737 cytoplasm; GO:0005829 cytosol; GO:0043226 organelle; GO:0043227 membrane-bounded organelle; GO:0043229 intracellular organelle; GO:0043231 intracellular membrane-bounded organelle;	GO:0000772 mating pheromone activity; GO:0003824 catalytic activity; GO:0004672 protein kinase activity; GO:0004713 protein tyrosine kinase activity; GO:0004714 transmembrane receptor protein tyrosine kinase activity; GO:0004888 transmembrane signaling receptor activity; GO:0005009 insulin-activated receptor activity; GO:0005102 signaling receptor binding; GO:0005186 pheromone activity; GO:000548…	PF00061	Lipocalin / cytosolic fatty-acid binding protein family
P11590	Major urinary protein 4 OS=Mus musculus OX=10090 GN=Mup4 PE=1 SV=1	Mup4	0.257	-1.96016	0.00150848	Down	20.541	28.7	6	4	8	1.882	2.546	1.388	0.962	0.459	0.535	0.307	0.438	extracellular				GO:0001659 temperature homeostasis; GO:0002791 regulation of peptide secretion; GO:0002792 negative regulation of peptide secretion; GO:0003008 system process; GO:0006091 generation of precursor metabolites and energy; GO:0006109 regulation of carbohydrate metabolic process; GO:0006111 regulation of gluconeogenesis; GO:0006112 energy reserve metabolic process; GO:0006355 regulation of transcripti…	GO:0005576 extracellular region; GO:0005615 extracellular space; GO:0005622 intracellular; GO:0005623 cell; GO:0005634 nucleus; GO:0005737 cytoplasm; GO:0005829 cytosol; GO:0043226 organelle; GO:0043227 membrane-bounded organelle; GO:0043229 intracellular organelle; GO:0043231 intracellular membrane-bounded organelle;	GO:0000772 mating pheromone activity; GO:0003824 catalytic activity; GO:0004672 protein kinase activity; GO:0004713 protein tyrosine kinase activity; GO:0004714 transmembrane receptor protein tyrosine kinase activity; GO:0004888 transmembrane signaling receptor activity; GO:0005009 insulin-activated receptor activity; GO:0005102 signaling receptor binding; GO:0005186 pheromone activity; GO:000548…	PF00061	Lipocalin / cytosolic fatty-acid binding protein family
B5X0G2	Major urinary protein 17 OS=Mus musculus OX=10090 GN=Mup17 PE=2 SV=2	Mup17	0.21	-2.25154	0.0108993	Down	20.638	46.7	8	2	40	1.798	2.854	1.168	0.796	0.316	0.414	0.345	0.312	extracellular				GO:0001659 temperature homeostasis; GO:0002791 regulation of peptide secretion; GO:0002792 negative regulation of peptide secretion; GO:0003008 system process; GO:0006091 generation of precursor metabolites and energy; GO:0006109 regulation of carbohydrate metabolic process; GO:0006111 regulation of gluconeogenesis; GO:0006112 energy reserve metabolic process; GO:0006355 regulation of transcripti…	GO:0005576 extracellular region; GO:0005615 extracellular space; GO:0005622 intracellular; GO:0005623 cell; GO:0005634 nucleus; GO:0005737 cytoplasm; GO:0005829 cytosol; GO:0043226 organelle; GO:0043227 membrane-bounded organelle; GO:0043229 intracellular organelle; GO:0043231 intracellular membrane-bounded organelle;	GO:0000772 mating pheromone activity; GO:0003824 catalytic activity; GO:0004672 protein kinase activity; GO:0004713 protein tyrosine kinase activity; GO:0004714 transmembrane receptor protein tyrosine kinase activity; GO:0004888 transmembrane signaling receptor activity; GO:0005009 insulin-activated receptor activity; GO:0005102 signaling receptor binding; GO:0005186 pheromone activity; GO:000548…	PF00061	Lipocalin / cytosolic fatty-acid binding protein family
Q66JT0	Wee1-like protein kinase 2 OS=Mus musculus OX=10090 GN=Wee2 PE=1 SV=2	Wee2	0.158	-2.662	0.0264169	Down	62.342	4	2	1	1	3.103	2.572	0.913	0.507	0.385	0.276	0.191	0.266	nucleus	K06632	WEE1; wee1-like protein kinase [EC:2.7.11.1]	mmu04110 Cell cycle; mmu05170 Human immunodeficiency virus 1 infection	GO:0000003 reproduction; GO:0000079 regulation of cyclin-dependent protein serine/threonine kinase activity; GO:0000280 nuclear division; GO:0001932 regulation of protein phosphorylation; GO:0001933 negative regulation of protein phosphorylation; GO:0006464 cellular protein modification process; GO:0006468 protein phosphorylation; GO:0006469 negative regulation of protein kinase activity; GO:0006…	GO:0005622 intracellular; GO:0005623 cell; GO:0005634 nucleus; GO:0005654 nucleoplasm; GO:0005737 cytoplasm; GO:0005829 cytosol; GO:0031974 membrane-enclosed lumen; GO:0031981 nuclear lumen; GO:0043226 organelle; GO:0043227 membrane-bounded organelle; GO:0043229 intracellular organelle; GO:0043231 intracellular membrane-bounded organelle; GO:0043233 organelle lumen; GO:0070013 intracellular organ…	GO:0003824 catalytic activity; GO:0004672 protein kinase activity; GO:0004713 protein tyrosine kinase activity; GO:0016301 kinase activity; GO:0016740 transferase activity; GO:0016772 transferase activity, transferring phosphorus-containing groups; GO:0016773 phosphotransferase activity, alcohol group as acceptor; GO:0140096 catalytic activity, acting on a protein;	PF00069	Protein kinase domain	D	KOG0601	Cyclin-dependent kinase WEE1
Q00898	Alpha-1-antitrypsin 1-5 OS=Mus musculus OX=10090 GN=Serpina1e PE=1 SV=1	Serpina1e	0.135	-2.88897	7.66701e-07	Down	45.891	25.2	11	5	150	1.877	1.642	1.767	1.757	0.308	0.205	0.218	0.22	extracellular	K03984	SERPINA1; alpha-1-antitrypsin	mmu04610 Complement and coagulation cascades	GO:0001101 response to acid chemical; GO:0001666 response to hypoxia; GO:0001701 in utero embryonic development; GO:0001775 cell activation; GO:0002237 response to molecule of bacterial origin; GO:0002252 immune effector process; GO:0002263 cell activation involved in immune response; GO:0002274 myeloid leukocyte activation; GO:0002275 myeloid cell activation involved in immune response; GO:00022…	GO:0005576 extracellular region; GO:0005615 extracellular space; GO:0005622 intracellular; GO:0005623 cell; GO:0005737 cytoplasm; GO:0005783 endoplasmic reticulum; GO:0005788 endoplasmic reticulum lumen; GO:0005793 endoplasmic reticulum-Golgi intermediate compartment; GO:0005794 Golgi apparatus; GO:0005798 Golgi-associated vesicle; GO:0012505 endomembrane system; GO:0016020 membrane; GO:0030134 C…	GO:0002020 protease binding; GO:0004857 enzyme inhibitor activity; GO:0004866 endopeptidase inhibitor activity; GO:0004867 serine-type endopeptidase inhibitor activity; GO:0005488 binding; GO:0005515 protein binding; GO:0019899 enzyme binding; GO:0030234 enzyme regulator activity; GO:0030414 peptidase inhibitor activity; GO:0042802 identical protein binding; GO:0061134 peptidase regulator activit…	PF00079	Serpin (serine protease inhibitor)	V	KOG2392	Serpin
Q9JMH9	Unconventional myosin-XVIIIa OS=Mus musculus OX=10090 GN=Myo18a PE=1 SV=2	Myo18a	0.123	-3.02327	3.24208e-05	Down	232.75	0.6	1	1	1	1.862	1.189	2.113	2.277	0.296	0.178	0.253	0.19	nucleus	K10362			GO:0002376 immune system process; GO:0002682 regulation of immune system process; GO:0002684 positive regulation of immune system process; GO:0002694 regulation of leukocyte activation; GO:0002697 regulation of immune effector process; GO:0002699 positive regulation of immune effector process; GO:0002791 regulation of peptide secretion; GO:0002793 positive regulation of peptide secretion; GO:0006…	GO:0005622 intracellular; GO:0005623 cell; GO:0005737 cytoplasm; GO:0005793 endoplasmic reticulum-Golgi intermediate compartment; GO:0005794 Golgi apparatus; GO:0005802 trans-Golgi network; GO:0005856 cytoskeleton; GO:0005903 brush border; GO:0012505 endomembrane system; GO:0015629 actin cytoskeleton; GO:0030139 endocytic vesicle; GO:0031410 cytoplasmic vesicle; GO:0031982 vesicle; GO:0031984 org…	GO:0000166 nucleotide binding; GO:0003779 actin binding; GO:0005488 binding; GO:0005515 protein binding; GO:0005524 ATP binding; GO:0008092 cytoskeletal protein binding; GO:0008144 drug binding; GO:0017076 purine nucleotide binding; GO:0030554 adenyl nucleotide binding; GO:0032553 ribonucleotide binding; GO:0032555 purine ribonucleotide binding; GO:0032559 adenyl ribonucleotide binding; GO:003563…	PF00595; PF00063	PDZ domain (Also known as DHR or GLGF); Myosin head (motor domain)	Z	KOG0161	Myosin class II heavy chain
Q07113	Cation-independent mannose-6-phosphate receptor OS=Mus musculus OX=10090 GN=Igf2r PE=1 SV=1	Igf2r	1.448	0.534062	0.0150681	Up	273.81	3.1	8	8	9	0.952	0.751	0.913	0.806	1.506	1.35	1.08	1.018	plasma membrane	K06564	IGF2R; insulin-like growth factor 2 receptor	mmu04142 Lysosome; mmu04144 Endocytosis	GO:0001101 response to acid chemical; GO:0001775 cell activation; GO:0001889 liver development; GO:0002252 immune effector process; GO:0002263 cell activation involved in immune response; GO:0002274 myeloid leukocyte activation; GO:0002275 myeloid cell activation involved in immune response; GO:0002283 neutrophil activation involved in immune response; GO:0002366 leukocyte activation involved in …	GO:0000139 Golgi membrane; GO:0000323 lytic vacuole; GO:0005576 extracellular region; GO:0005615 extracellular space; GO:0005622 intracellular; GO:0005623 cell; GO:0005634 nucleus; GO:0005635 nuclear envelope; GO:0005641 nuclear envelope lumen; GO:0005737 cytoplasm; GO:0005764 lysosome; GO:0005765 lysosomal membrane; GO:0005768 endosome; GO:0005769 early endosome; GO:0005770 late endosome; GO:000…	GO:0001965 G-protein alpha-subunit binding; GO:0001972 retinoic acid binding; GO:0003824 catalytic activity; GO:0004672 protein kinase activity; GO:0004713 protein tyrosine kinase activity; GO:0004714 transmembrane receptor protein tyrosine kinase activity; GO:0004888 transmembrane signaling receptor activity; GO:0004930 G protein-coupled receptor activity; GO:0005010 insulin-like growth factor-a…	PF00040	Fibronectin type II domain	T	KOG4504	Cation-independent mannose-6-phosphate receptor CI-MPR
P11588	Major urinary protein 1 OS=Mus musculus OX=10090 GN=Mup1 PE=1 SV=1	Mup1	0.097	-3.36587	3.26377e-05	Down	20.648	43.9	8	1	50	2.279	2.252	1.822	1.166	0.268	0.165	0.151	0.146	extracellular				GO:0001659 temperature homeostasis; GO:0002791 regulation of peptide secretion; GO:0002792 negative regulation of peptide secretion; GO:0003008 system process; GO:0006091 generation of precursor metabolites and energy; GO:0006109 regulation of carbohydrate metabolic process; GO:0006111 regulation of gluconeogenesis; GO:0006112 energy reserve metabolic process; GO:0006355 regulation of transcripti…	GO:0005576 extracellular region; GO:0005615 extracellular space; GO:0005622 intracellular; GO:0005623 cell; GO:0005634 nucleus; GO:0005737 cytoplasm; GO:0005829 cytosol; GO:0043226 organelle; GO:0043227 membrane-bounded organelle; GO:0043229 intracellular organelle; GO:0043231 intracellular membrane-bounded organelle;	GO:0000772 mating pheromone activity; GO:0003824 catalytic activity; GO:0004672 protein kinase activity; GO:0004713 protein tyrosine kinase activity; GO:0004714 transmembrane receptor protein tyrosine kinase activity; GO:0004888 transmembrane signaling receptor activity; GO:0005009 insulin-activated receptor activity; GO:0005102 signaling receptor binding; GO:0005186 pheromone activity; GO:000548…	PF00061	Lipocalin / cytosolic fatty-acid binding protein family
O54830	Prolactin-7A1 OS=Mus musculus OX=10090 GN=Prl7a1 PE=2 SV=2	Prl7a1	1.461	0.546956	0.0303533	Up	29.828	3.4	1	1	1	0.868	0.696	1.049	0.783	1.184	1.613	1.166	0.998	extracellular				GO:0000003 reproduction; GO:0001101 response to acid chemical; GO:0001505 regulation of neurotransmitter levels; GO:0001525 angiogenesis; GO:0001568 blood vessel development; GO:0001666 response to hypoxia; GO:0001701 in utero embryonic development; GO:0001817 regulation of cytokine production; GO:0001819 positive regulation of cytokine production; GO:0001824 blastocyst development; GO:0001825 bl…	GO:0005576 extracellular region; GO:0005615 extracellular space; GO:0005622 intracellular; GO:0005623 cell; GO:0005737 cytoplasm; GO:0005768 endosome; GO:0005783 endoplasmic reticulum; GO:0005788 endoplasmic reticulum lumen; GO:0005789 endoplasmic reticulum membrane; GO:0005829 cytosol; GO:0012505 endomembrane system; GO:0016020 membrane; GO:0030141 secretory granule; GO:0031410 cytoplasmic vesic…	GO:0005102 signaling receptor binding; GO:0005125 cytokine activity; GO:0005126 cytokine receptor binding; GO:0005148 prolactin receptor binding; GO:0005179 hormone activity; GO:0005488 binding; GO:0005515 protein binding; GO:0008083 growth factor activity; GO:0030545 receptor regulator activity; GO:0048018 receptor ligand activity; GO:0098772 molecular function regulator;	PF00103	Somatotropin hormone family
Q62523	Zyxin OS=Mus musculus OX=10090 GN=Zyx PE=1 SV=2	Zyx	1.323	0.403813	0.044909	Up	60.545	6	3	3	3	1.01	1.01	0.755	0.809	1.304	0.943	1.149	1.345	nucleus	K06273	ZYX; zyxin	mmu04510 Focal adhesion	GO:0002376 immune system process; GO:0006950 response to stress; GO:0006952 defense response; GO:0006955 immune response; GO:0006996 organelle organization; GO:0007010 cytoskeleton organization; GO:0007015 actin filament organization; GO:0007154 cell communication; GO:0007155 cell adhesion; GO:0007160 cell-matrix adhesion; GO:0007165 signal transduction; GO:0007166 cell surface receptor signaling…	GO:0001725 stress fiber; GO:0005622 intracellular; GO:0005623 cell; GO:0005634 nucleus; GO:0005737 cytoplasm; GO:0005829 cytosol; GO:0005856 cytoskeleton; GO:0005911 cell-cell junction; GO:0005912 adherens junction; GO:0005925 focal adhesion; GO:0015629 actin cytoskeleton; GO:0030054 cell junction; GO:0030055 cell-substrate junction; GO:0030139 endocytic vesicle; GO:0031410 cytoplasmic vesicle; G…		PF00412	LIM domain	T	KOG1704	FOG: LIM domain

## Sheet: lvr_dbvslvr_bks
Protein accession	Protein description	Gene name	srm_db/srm_bks Ratio	log2Fc	srm_db/srm_bks P value	Regulated Type	MW [kDa]	Coverage [%]	Peptides	Unique peptides	PSMs	srm_bks1	srm_bks2	srm_bks3	srm_bks4	srm_db1	srm_db2	srm_db3	srm_db4	Subcellular localization	KEGG KO No.	KEGG Gene	KEGG pathway	Biological Process	Cellular Component	Molecular Function	Pfam ID	Domain description	KOG category	KOG NO.	KOG description
Q3TC33	Coiled-coil domain-containing protein 127 OS=Mus musculus OX=10090 GN=Ccdc127 PE=1 SV=2	Ccdc127	1.455	0.541019	0.0497502	Up	30.509	5.8	1	1	1	0.882	0.807	0.845	0.805	0.921	1.493	1.391	1.054	cytoplasm
P00920	Carbonic anhydrase 2 OS=Mus musculus OX=10090 GN=Ca2 PE=1 SV=4	Ca2	1.482	0.567545	0.0489137	Up	29.032	44.2	8	8	18	0.813	0.77	0.896	0.817	1.394	0.785	1.502	1.203	cytoplasm	K18245	CA2; carbonic anhydrase 2 [EC:4.2.1.1]	mmu04966 Collecting duct acid secretion; mmu00910 Nitrogen metabolism; mmu04976 Bile secretion; mmu04971 Gastric acid secretion; mmu01100 Metabolic pathways; mmu04972 Pancreatic secretion; mmu04964 Proximal tubule bicarbonate reclamation	GO:0001655 urogenital system development; GO:0001822 kidney development; GO:0002009 morphogenesis of an epithelium; GO:0002376 immune system process; GO:0002520 immune system development; GO:0002521 leukocyte differentiation; GO:0002573 myeloid leukocyte differentiation; GO:0002682 regulation of immune system process; GO:0002684 positive regulation of immune system process; GO:0002761 regulation …	GO:0005576 extracellular region; GO:0005615 extracellular space; GO:0005622 intracellular; GO:0005623 cell; GO:0005737 cytoplasm; GO:0005829 cytosol; GO:0005886 plasma membrane; GO:0005902 microvillus; GO:0016020 membrane; GO:0016323 basolateral plasma membrane; GO:0030424 axon; GO:0042995 cell projection; GO:0043005 neuron projection; GO:0043209 myelin sheath; GO:0045177 apical part of cell; GO:…	GO:0003824 catalytic activity; GO:0004064 arylesterase activity; GO:0004089 carbonate dehydratase activity; GO:0005488 binding; GO:0008270 zinc ion binding; GO:0016787 hydrolase activity; GO:0016788 hydrolase activity, acting on ester bonds; GO:0016829 lyase activity; GO:0016835 carbon-oxygen lyase activity; GO:0016836 hydro-lyase activity; GO:0043167 ion binding; GO:0043169 cation binding; GO:00…	PF00194	Eukaryotic-type carbonic anhydrase	P	KOG0382	Carbonic anhydrase
O88958	Glucosamine-6-phosphate isomerase 1 OS=Mus musculus OX=10090 GN=Gnpda1 PE=1 SV=3	Gnpda1	1.314	0.393965	0.0482559	Up	32.549	36	8	8	13	0.914	0.841	0.856	0.932	0.9	1.476	1.113	1.166	cytoplasm	K02564	nagB; glucosamine-6-phosphate deaminase [EC:3.5.99.6]	mmu00520 Amino sugar and nucleotide sugar metabolism; mmu01100 Metabolic pathways	GO:0000003 reproduction; GO:0005975 carbohydrate metabolic process; GO:0005996 monosaccharide metabolic process; GO:0006000 fructose metabolic process; GO:0006002 fructose 6-phosphate metabolic process; GO:0006040 amino sugar metabolic process; GO:0006041 glucosamine metabolic process; GO:0006043 glucosamine catabolic process; GO:0006091 generation of precursor metabolites and energy; GO:0006793 …	GO:0005622 intracellular; GO:0005623 cell; GO:0005737 cytoplasm; GO:0005829 cytosol;	GO:0003824 catalytic activity; GO:0004342 glucosamine-6-phosphate deaminase activity; GO:0016787 hydrolase activity; GO:0016853 isomerase activity; GO:0016860 intramolecular oxidoreductase activity; GO:0016861 intramolecular oxidoreductase activity, interconverting aldoses and ketoses; GO:0019239 deaminase activity;	PF01182	Glucosamine-6-phosphate isomerases/6-phosphogluconolactonase	G	KOG3148	Glucosamine-6-phosphate isomerase
O35683	NADH dehydrogenase [ubiquinone] 1 alpha subcomplex subunit 1 OS=Mus musculus OX=10090 GN=Ndufa1 PE=1 SV=1	Ndufa1	1.309	0.388465	0.0475892	Up	8.1384	14.3	1	1	1	1.055	0.92	0.816	0.752	1.017	1.115	1.445	1.062	extracellular	K03945	NDUFA1; NADH dehydrogenase (ubiquinone) 1 alpha subcomplex subunit 1	mmu05020 Prion disease; mmu00190 Oxidative phosphorylation; mmu04714 Thermogenesis; mmu05016 Huntington disease; mmu01100 Metabolic pathways; mmu04723 Retrograde endocannabinoid signaling; mmu05014 Amyotrophic lateral sclerosis; mmu05010 Alzheimer disease; mmu05022 Pathways of neurodegeneration - multiple diseases; mmu04932 Non-alcoholic fatty liver disease; mmu05012 Parkinson disease	GO:0006091 generation of precursor metabolites and energy; GO:0006119 oxidative phosphorylation; GO:0006120 mitochondrial electron transport, NADH to ubiquinone; GO:0006139 nucleobase-containing compound metabolic process; GO:0006163 purine nucleotide metabolic process; GO:0006725 cellular aromatic compound metabolic process; GO:0006753 nucleoside phosphate metabolic process; GO:0006793 phosphoru…	GO:0005622 intracellular; GO:0005623 cell; GO:0005737 cytoplasm; GO:0005739 mitochondrion; GO:0005740 mitochondrial envelope; GO:0005743 mitochondrial inner membrane; GO:0005746 mitochondrial respirasome; GO:0005747 mitochondrial respiratory chain complex I; GO:0005829 cytosol; GO:0016020 membrane; GO:0019866 organelle inner membrane; GO:0030964 NADH dehydrogenase complex; GO:0031090 organelle me…	GO:0003824 catalytic activity; GO:0003954 NADH dehydrogenase activity; GO:0008137 NADH dehydrogenase (ubiquinone) activity; GO:0016491 oxidoreductase activity; GO:0016651 oxidoreductase activity, acting on NAD(P)H; GO:0016655 oxidoreductase activity, acting on NAD(P)H, quinone or similar compound as acceptor; GO:0050136 NADH dehydrogenase (quinone) activity;
P07361	Alpha-1-acid glycoprotein 2 OS=Mus musculus OX=10090 GN=Orm2 PE=1 SV=1	Orm2	7.699	2.94467	0.0109325	Up	23.843	7.7	2	1	4	0.267	0.235	0.25	0.228	0.537	1.095	4.84	1.073	extracellular	K17308			GO:0001101 response to acid chemical; GO:0001775 cell activation; GO:0001817 regulation of cytokine production; GO:0001818 negative regulation of cytokine production; GO:0001819 positive regulation of cytokine production; GO:0002237 response to molecule of bacterial origin; GO:0002252 immune effector process; GO:0002263 cell activation involved in immune response; GO:0002274 myeloid leukocyte act…	GO:0000323 lytic vacuole; GO:0005576 extracellular region; GO:0005615 extracellular space; GO:0005622 intracellular; GO:0005623 cell; GO:0005737 cytoplasm; GO:0005764 lysosome; GO:0005766 primary lysosome; GO:0005773 vacuole; GO:0005775 vacuolar lumen; GO:0012505 endomembrane system; GO:0030141 secretory granule; GO:0031091 platelet alpha granule; GO:0031093 platelet alpha granule lumen; GO:00314…	GO:0005488 binding; GO:0008144 drug binding;	PF00061	Lipocalin / cytosolic fatty-acid binding protein family
Q6ZWY3	40S ribosomal protein S27-like OS=Mus musculus OX=10090 GN=Rps27l PE=1 SV=3	Rps27l	0.753	-0.409278	0.0462922	Down	9.4771	38.1	3	1	12	1.158	1.132	1.111	1.214	1.046	0.87	0.606	0.954	extracellular	K02978	RP-S27e; small subunit ribosomal protein S27e	mmu03010 Ribosome; mmu05171 Coronavirus disease - COVID-19	GO:0000028 ribosomal small subunit assembly; GO:0000075 cell cycle checkpoint; GO:0000077 DNA damage checkpoint; GO:0000278 mitotic cell cycle; GO:0006412 translation; GO:0006417 regulation of translation; GO:0006518 peptide metabolic process; GO:0006807 nitrogen compound metabolic process; GO:0006915 apoptotic process; GO:0006919 activation of cysteine-type endopeptidase activity involved in apo…	GO:0005622 intracellular; GO:0005623 cell; GO:0005634 nucleus; GO:0005737 cytoplasm; GO:0005829 cytosol; GO:0005840 ribosome; GO:0015935 small ribosomal subunit; GO:0022626 cytosolic ribosome; GO:0022627 cytosolic small ribosomal subunit; GO:0032991 protein-containing complex; GO:0043226 organelle; GO:0043227 membrane-bounded organelle; GO:0043228 non-membrane-bounded organelle; GO:0043229 intrac…	GO:0003676 nucleic acid binding; GO:0003735 structural constituent of ribosome; GO:0005198 structural molecule activity; GO:0005488 binding; GO:0008047 enzyme activator activity; GO:0008494 translation activator activity; GO:0008656 cysteine-type endopeptidase activator activity involved in apoptotic process; GO:0016504 peptidase activator activity; GO:0016505 peptidase activator activity involve…			J	KOG1779	40s ribosomal protein S27
Q8BVY0	Ribosomal L1 domain-containing protein 1 OS=Mus musculus OX=10090 GN=Rsl1d1 PE=1 SV=1	Rsl1d1	1.472	0.557778	0.0456926	Up	50.421	9.3	3	3	3	0.735	0.821	0.833	0.905	1.31	1.23	0.797	1.512	nucleus	K14775			GO:0000470 maturation of LSU-rRNA; GO:0006139 nucleobase-containing compound metabolic process; GO:0006364 rRNA processing; GO:0006396 RNA processing; GO:0006725 cellular aromatic compound metabolic process; GO:0006807 nitrogen compound metabolic process; GO:0008152 metabolic process; GO:0009987 cellular process; GO:0010467 gene expression; GO:0010941 regulation of cell death; GO:0016070 RNA meta…	GO:0005622 intracellular; GO:0005623 cell; GO:0005634 nucleus; GO:0005730 nucleolus; GO:0030684 preribosome; GO:0030686 90S preribosome; GO:0031974 membrane-enclosed lumen; GO:0031981 nuclear lumen; GO:0032991 protein-containing complex; GO:0043226 organelle; GO:0043227 membrane-bounded organelle; GO:0043228 non-membrane-bounded organelle; GO:0043229 intracellular organelle; GO:0043231 intracellu…	GO:0003676 nucleic acid binding; GO:0003723 RNA binding; GO:0003729 mRNA binding; GO:0003730 mRNA 3'-UTR binding; GO:0005488 binding; GO:0048027 mRNA 5'-UTR binding; GO:0097159 organic cyclic compound binding; GO:1901363 heterocyclic compound binding;	PF00687	Ribosomal protein L1p/L10e family	J	KOG1685	Uncharacterized conserved protein
Q01237	3-hydroxy-3-methylglutaryl-coenzyme A reductase OS=Mus musculus OX=10090 GN=Hmgcr PE=1 SV=3	Hmgcr	0.719	-0.475936	0.0453621	Down	97.039	1.7	1	1	1	0.995	1.421	0.998	1.284	0.963	0.635	0.848	0.934	plasma membrane	K00021	HMGCR; hydroxymethylglutaryl-CoA reductase (NADPH) [EC:1.1.1.34]	mmu00900 Terpenoid backbone biosynthesis; mmu04976 Bile secretion; mmu04152 AMPK signaling pathway; mmu01100 Metabolic pathways	GO:0001932 regulation of protein phosphorylation; GO:0001933 negative regulation of protein phosphorylation; GO:0001934 positive regulation of protein phosphorylation; GO:0002791 regulation of peptide secretion; GO:0002792 negative regulation of peptide secretion; GO:0003008 system process; GO:0003013 circulatory system process; GO:0003018 vascular process in circulatory system; GO:0006066 alcoho…	GO:0005622 intracellular; GO:0005623 cell; GO:0005737 cytoplasm; GO:0005777 peroxisome; GO:0005778 peroxisomal membrane; GO:0005783 endoplasmic reticulum; GO:0005789 endoplasmic reticulum membrane; GO:0012505 endomembrane system; GO:0016020 membrane; GO:0031090 organelle membrane; GO:0031903 microbody membrane; GO:0031984 organelle subcompartment; GO:0042175 nuclear outer membrane-endoplasmic ret…	GO:0000166 nucleotide binding; GO:0003824 catalytic activity; GO:0004420 hydroxymethylglutaryl-CoA reductase (NADPH) activity; GO:0005488 binding; GO:0005515 protein binding; GO:0016491 oxidoreductase activity; GO:0016614 oxidoreductase activity, acting on CH-OH group of donors; GO:0016616 oxidoreductase activity, acting on the CH-OH group of donors, NAD or NADP as acceptor; GO:0019899 enzyme bin…			I	KOG2480	3-hydroxy-3-methylglutaryl-CoA (HMG-CoA) reductase
Q9CRC0	Vitamin K epoxide reductase complex subunit 1 OS=Mus musculus OX=10090 GN=Vkorc1 PE=1 SV=1	Vkorc1	0.611	-0.710756	0.0452546	Down	17.768	12.4	2	2	4	1.783	1.179	1.168	0.794	0.863	0.777	0.598	0.771	plasma membrane	K05357	VKORC1; vitamin-K-epoxide reductase (warfarin-sensitive) [EC:1.17.4.4]	mmu01100 Metabolic pathways; mmu00130 Ubiquinone and other terpenoid-quinone biosynthesis; mmu01240 Biosynthesis of cofactors	GO:0001501 skeletal system development; GO:0006464 cellular protein modification process; GO:0006766 vitamin metabolic process; GO:0006775 fat-soluble vitamin metabolic process; GO:0006807 nitrogen compound metabolic process; GO:0006950 response to stress; GO:0007275 multicellular organism development; GO:0007596 blood coagulation; GO:0007599 hemostasis; GO:0008152 metabolic process; GO:0009058 b…	GO:0005622 intracellular; GO:0005623 cell; GO:0005737 cytoplasm; GO:0005783 endoplasmic reticulum; GO:0012505 endomembrane system; GO:0043226 organelle; GO:0043227 membrane-bounded organelle; GO:0043229 intracellular organelle; GO:0043231 intracellular membrane-bounded organelle;	GO:0003824 catalytic activity; GO:0016491 oxidoreductase activity; GO:0016614 oxidoreductase activity, acting on CH-OH group of donors; GO:0016900 oxidoreductase activity, acting on the CH-OH group of donors, disulfide as acceptor; GO:0047057 vitamin-K-epoxide reductase (warfarin-sensitive) activity; GO:0047058 vitamin-K-epoxide reductase (warfarin-insensitive) activity;	PF07884	Vitamin K epoxide reductase family
Q8CH40	Nucleoside diphosphate-linked moiety X motif 6 OS=Mus musculus OX=10090 GN=Nudt6 PE=1 SV=1	Nudt6	1.421	0.506907	0.0450338	Up	35.197	2.2	1	1	1	0.685	0.868	0.912	0.91	1.223	1.503	1.211	0.86	nucleus				GO:0009966 regulation of signal transduction; GO:0010469 regulation of signaling receptor activity; GO:0010646 regulation of cell communication; GO:0023051 regulation of signaling; GO:0048583 regulation of response to stimulus; GO:0050789 regulation of biological process; GO:0050794 regulation of cellular process; GO:0065007 biological regulation; GO:0065009 regulation of molecular function;	GO:0005622 intracellular; GO:0005623 cell; GO:0005634 nucleus; GO:0005737 cytoplasm; GO:0005739 mitochondrion; GO:0043226 organelle; GO:0043227 membrane-bounded organelle; GO:0043229 intracellular organelle; GO:0043231 intracellular membrane-bounded organelle;	GO:0005102 signaling receptor binding; GO:0005488 binding; GO:0005515 protein binding; GO:0008083 growth factor activity; GO:0030545 receptor regulator activity; GO:0048018 receptor ligand activity; GO:0098772 molecular function regulator;	PF00293	NUDIX domain	T	KOG0648	Predicted NUDIX hydrolase FGF-2 and related proteins
Q9D6L8	Peptidyl-prolyl cis-trans isomerase-like 3 OS=Mus musculus OX=10090 GN=Ppil3 PE=1 SV=1	Ppil3	1.318	0.39835	0.0449633	Up	18.127	14.9	2	2	2	0.864	0.772	0.894	0.99	1.456	1.026	1.195	0.961	cytoplasm	K12734			GO:0000375 RNA splicing, via transesterification reactions; GO:0000377 RNA splicing, via transesterification reactions with bulged adenosine as nucleophile; GO:0000398 mRNA splicing, via spliceosome; GO:0000413 protein peptidyl-prolyl isomerization; GO:0006139 nucleobase-containing compound metabolic process; GO:0006396 RNA processing; GO:0006397 mRNA processing; GO:0006464 cellular protein modif…	GO:0005622 intracellular; GO:0005623 cell; GO:0005634 nucleus; GO:0005681 spliceosomal complex; GO:0032991 protein-containing complex; GO:0043226 organelle; GO:0043227 membrane-bounded organelle; GO:0043229 intracellular organelle; GO:0043231 intracellular membrane-bounded organelle; GO:0071013 catalytic step 2 spliceosome; GO:1902494 catalytic complex; GO:1990904 ribonucleoprotein complex;	GO:0003755 peptidyl-prolyl cis-trans isomerase activity; GO:0003824 catalytic activity; GO:0016853 isomerase activity; GO:0016859 cis-trans isomerase activity; GO:0140096 catalytic activity, acting on a protein;	PF00160	Cyclophilin type peptidyl-prolyl cis-trans isomerase/CLD	O	KOG0884	Similar to cyclophilin-type peptidyl-prolyl cis-trans isomerase
Q8BHL4	Retinoic acid-induced protein 3 OS=Mus musculus OX=10090 GN=Gprc5a PE=1 SV=1	Gprc5a	5.741	2.5213	0.00867625	Up	40.1	3.9	1	1	1	0.309	0.297	0.325	0.311	1.402	2.286	2.642	0.8	plasma membrane	K08468			GO:0001932 regulation of protein phosphorylation; GO:0001933 negative regulation of protein phosphorylation; GO:0006469 negative regulation of protein kinase activity; GO:0007154 cell communication; GO:0007165 signal transduction; GO:0007175 negative regulation of epidermal growth factor-activated receptor activity; GO:0007176 regulation of epidermal growth factor-activated receptor activity; GO:…	GO:0005622 intracellular; GO:0005623 cell; GO:0005634 nucleus; GO:0005730 nucleolus; GO:0005886 plasma membrane; GO:0005887 integral component of plasma membrane; GO:0016020 membrane; GO:0016021 integral component of membrane; GO:0031224 intrinsic component of membrane; GO:0031226 intrinsic component of plasma membrane; GO:0031974 membrane-enclosed lumen; GO:0031981 nuclear lumen; GO:0031982 vesi…	GO:0004888 transmembrane signaling receptor activity; GO:0004930 G protein-coupled receptor activity; GO:0038023 signaling receptor activity; GO:0060089 molecular transducer activity;
Q9DC29	ATP-binding cassette sub-family B member 6, mitochondrial OS=Mus musculus OX=10090 GN=Abcb6 PE=1 SV=1	Abcb6	1.33	0.411426	0.04471	Up	93.769	8.6	6	6	7	0.801	0.693	1.003	1.062	1.258	1.222	1.269	0.983	plasma membrane	K05661	ABCB6; ATP-binding cassette, subfamily B (MDR/TAP), member 6	mmu02010 ABC transporters	GO:0006725 cellular aromatic compound metabolic process; GO:0006778 porphyrin-containing compound metabolic process; GO:0006779 porphyrin-containing compound biosynthetic process; GO:0006807 nitrogen compound metabolic process; GO:0006810 transport; GO:0006873 cellular ion homeostasis; GO:0006875 cellular metal ion homeostasis; GO:0006879 cellular iron ion homeostasis; GO:0007275 multicellular or…	GO:0005622 intracellular; GO:0005623 cell; GO:0005634 nucleus; GO:0005654 nucleoplasm; GO:0005737 cytoplasm; GO:0005739 mitochondrion; GO:0005740 mitochondrial envelope; GO:0005741 mitochondrial outer membrane; GO:0005768 endosome; GO:0005783 endoplasmic reticulum; GO:0005794 Golgi apparatus; GO:0005829 cytosol; GO:0005886 plasma membrane; GO:0012505 endomembrane system; GO:0016020 membrane; GO:0…	GO:0000166 nucleotide binding; GO:0003824 catalytic activity; GO:0005215 transporter activity; GO:0005488 binding; GO:0005524 ATP binding; GO:0008144 drug binding; GO:0015232 heme transporter activity; GO:0015399 primary active transmembrane transporter activity; GO:0015439 ATPase-coupled heme transmembrane transporter activity; GO:0015562 efflux transmembrane transporter activity; GO:0016462 pyr…	PF00005	ABC transporter	P	KOG0056	Heavy metal exporter HMT1, ABC superfamily
Q9D0A3	Arpin OS=Mus musculus OX=10090 GN=Arpin PE=1 SV=1	Arpin	0.677	-0.562772	0.044522	Down	25.193	5.3	1	1	1	1.691	1.196	0.94	0.976	0.761	0.764	0.783	0.946	nucleus				GO:0008064 regulation of actin polymerization or depolymerization; GO:0009987 cellular process; GO:0010639 negative regulation of organelle organization; GO:0016043 cellular component organization; GO:0022603 regulation of anatomical structure morphogenesis; GO:0022604 regulation of cell morphogenesis; GO:0030334 regulation of cell migration; GO:0030336 negative regulation of cell migration; GO:0…	GO:0005623 cell; GO:0030027 lamellipodium; GO:0031252 cell leading edge; GO:0042995 cell projection; GO:0120025 plasma membrane bounded cell projection;
Q9DCH6	AN1-type zinc finger protein 6 OS=Mus musculus OX=10090 GN=Zfand6 PE=1 SV=1	Zfand6	1.454	0.540027	0.0442184	Up	24.001	4	1	1	1	1.037	0.811	0.788	0.715	0.893	1.188	1.191	1.6	nucleus				GO:0006605 protein targeting; GO:0006625 protein targeting to peroxisome; GO:0006810 transport; GO:0006886 intracellular protein transport; GO:0006996 organelle organization; GO:0007031 peroxisome organization; GO:0008104 protein localization; GO:0009966 regulation of signal transduction; GO:0009987 cellular process; GO:0010033 response to organic substance; GO:0010646 regulation of cell communic…	GO:0005622 intracellular; GO:0005623 cell; GO:0005737 cytoplasm; GO:0005829 cytosol;	GO:0005488 binding; GO:0005515 protein binding; GO:0031593 polyubiquitin modification-dependent protein binding; GO:0140030 modification-dependent protein binding;			S	KOG3173	Predicted Zn-finger protein
Q80YV2	Nuclear-interacting partner of ALK OS=Mus musculus OX=10090 GN=Zc3hc1 PE=1 SV=1	Zc3hc1	1.426	0.511974	0.0438157	Up	55.196	5.4	2	2	2	0.637	0.815	0.945	0.987	1.219	1.074	0.986	1.548	nucleus				GO:0009966 regulation of signal transduction; GO:0009968 negative regulation of signal transduction; GO:0010646 regulation of cell communication; GO:0010648 negative regulation of cell communication; GO:0010941 regulation of cell death; GO:0023051 regulation of signaling; GO:0023057 negative regulation of signaling; GO:0042981 regulation of apoptotic process; GO:0043066 negative regulation of apo…	GO:0005622 intracellular; GO:0005623 cell; GO:0005634 nucleus; GO:0005635 nuclear envelope; GO:0012505 endomembrane system; GO:0016020 membrane; GO:0031090 organelle membrane; GO:0031965 nuclear membrane; GO:0031967 organelle envelope; GO:0031975 envelope; GO:0043226 organelle; GO:0043227 membrane-bounded organelle; GO:0043229 intracellular organelle; GO:0043231 intracellular membrane-bounded org…	GO:0005488 binding; GO:0005515 protein binding; GO:0019899 enzyme binding; GO:0019900 kinase binding; GO:0019901 protein kinase binding;	PF07967; PF08600	C3HC zinc finger-like ; Rsm1-like	S	KOG4765	Uncharacterized conserved protein
Q61466	SWI/SNF-related matrix-associated actin-dependent regulator of chromatin subfamily D member 1 OS=Mus musculus OX=10090 GN=Smarcd1 PE=1 SV=3	Smarcd1	1.959	0.970117	0.0437826	Up	58.244	2.1	1	1	1	0.754	0.646	0.753	0.657	0.997	0.921	1.118	2.469	cytoplasm	K11650	SMARCD; SWI/SNF-related matrix-associated actin-dependent regulator of chromatin subfamily D	mmu04714 Thermogenesis; mmu05225 Hepatocellular carcinoma	GO:0006325 chromatin organization; GO:0006333 chromatin assembly or disassembly; GO:0006337 nucleosome disassembly; GO:0006338 chromatin remodeling; GO:0006355 regulation of transcription, DNA-templated; GO:0006357 regulation of transcription by RNA polymerase II; GO:0006996 organelle organization; GO:0009889 regulation of biosynthetic process; GO:0009891 positive regulation of biosynthetic proce…	GO:0000228 nuclear chromosome; GO:0000785 chromatin; GO:0000790 nuclear chromatin; GO:0005622 intracellular; GO:0005623 cell; GO:0005634 nucleus; GO:0005654 nucleoplasm; GO:0005694 chromosome; GO:0016514 SWI/SNF complex; GO:0031974 membrane-enclosed lumen; GO:0031981 nuclear lumen; GO:0032991 protein-containing complex; GO:0043226 organelle; GO:0043227 membrane-bounded organelle; GO:0043228 non-m…	GO:0003682 chromatin binding; GO:0003712 transcription coregulator activity; GO:0003713 transcription coactivator activity; GO:0005102 signaling receptor binding; GO:0005198 structural molecule activity; GO:0005488 binding; GO:0005515 protein binding; GO:0140110 transcription regulator activity;	PF02201	SWIB/MDM2 domain	BK	KOG2570	SWI/SNF transcription activation complex subunit
P13634	Carbonic anhydrase 1 OS=Mus musculus OX=10090 GN=Ca1 PE=1 SV=4	Ca1	1.789	0.839153	0.0437361	Up	28.33	30.7	6	6	14	0.733	0.72	0.812	0.714	1.553	0.833	1.756	1.187	cytoplasm	K01672	CA; carbonic anhydrase [EC:4.2.1.1]	mmu00910 Nitrogen metabolism; mmu01100 Metabolic pathways	GO:0006810 transport; GO:0006811 ion transport; GO:0006820 anion transport; GO:0007154 cell communication; GO:0007165 signal transduction; GO:0007166 cell surface receptor signaling pathway; GO:0009987 cellular process; GO:0010033 response to organic substance; GO:0015701 bicarbonate transport; GO:0015711 organic anion transport; GO:0019221 cytokine-mediated signaling pathway; GO:0023052 signalin…	GO:0005622 intracellular; GO:0005623 cell; GO:0005737 cytoplasm; GO:0005829 cytosol;	GO:0003824 catalytic activity; GO:0004064 arylesterase activity; GO:0004089 carbonate dehydratase activity; GO:0016787 hydrolase activity; GO:0016788 hydrolase activity, acting on ester bonds; GO:0016829 lyase activity; GO:0016835 carbon-oxygen lyase activity; GO:0016836 hydro-lyase activity; GO:0052689 carboxylic ester hydrolase activity;	PF00194	Eukaryotic-type carbonic anhydrase	P	KOG0382	Carbonic anhydrase
Q8BNE1	TRPM8 channel-associated factor 1 OS=Mus musculus OX=10090 GN=Tcaf1 PE=2 SV=1	Tcaf1	1.484	0.569491	0.0427629	Up	102.73	0.9	1	1	1	1.038	0.89	0.741	0.633	1.187	0.964	1.624	1.125	cytoplasm,nucleus				GO:0002244 hematopoietic progenitor cell differentiation; GO:0002376 immune system process; GO:0002520 immune system development; GO:0007275 multicellular organism development; GO:0009987 cellular process; GO:0010359 regulation of anion channel activity; GO:0010360 negative regulation of anion channel activity; GO:0022898 regulation of transmembrane transporter activity; GO:0030097 hemopoiesis; G…	GO:0005623 cell; GO:0005886 plasma membrane; GO:0016020 membrane; GO:0030054 cell junction; GO:0071944 cell periphery;	GO:0005488 binding; GO:0005515 protein binding; GO:0044325 ion channel binding;	PF13402	Peptidase M60-like family
P16015	Carbonic anhydrase 3 OS=Mus musculus OX=10090 GN=Ca3 PE=1 SV=3	Ca3	0.657	-0.606035	0.0424632	Down	29.366	79.2	17	17	184	1.195	1.328	1.192	1.099	0.867	0.588	0.644	1.066	cytoplasm	K01672	CA; carbonic anhydrase [EC:4.2.1.1]	mmu00910 Nitrogen metabolism; mmu01100 Metabolic pathways	GO:0006793 phosphorus metabolic process; GO:0006796 phosphate-containing compound metabolic process; GO:0006810 transport; GO:0006811 ion transport; GO:0006820 anion transport; GO:0006950 response to stress; GO:0006979 response to oxidative stress; GO:0008152 metabolic process; GO:0009605 response to external stimulus; GO:0009607 response to biotic stimulus; GO:0009617 response to bacterium; GO:0…	GO:0005622 intracellular; GO:0005623 cell; GO:0005737 cytoplasm; GO:0005829 cytosol;	GO:0003824 catalytic activity; GO:0004089 carbonate dehydratase activity; GO:0005488 binding; GO:0016151 nickel cation binding; GO:0016787 hydrolase activity; GO:0016788 hydrolase activity, acting on ester bonds; GO:0016791 phosphatase activity; GO:0016829 lyase activity; GO:0016835 carbon-oxygen lyase activity; GO:0016836 hydro-lyase activity; GO:0042578 phosphoric ester hydrolase activity; GO:0…	PF00194	Eukaryotic-type carbonic anhydrase	P	KOG0382	Carbonic anhydrase
P05201	Aspartate aminotransferase, cytoplasmic OS=Mus musculus OX=10090 GN=Got1 PE=1 SV=3	Got1	1.967	0.975997	0.0423615	Up	46.247	56.4	22	22	61	0.696	0.689	0.686	0.673	0.93	2.059	1.418	0.99	cytoplasm	K14454	GOT1; aspartate aminotransferase, cytoplasmic [EC:2.6.1.1]	mmu01230 Biosynthesis of amino acids; mmu01200 Carbon metabolism; mmu00360 Phenylalanine metabolism; mmu00250 Alanine, aspartate and glutamate metabolism; mmu01100 Metabolic pathways; mmu00400 Phenylalanine, tyrosine and tryptophan biosynthesis; mmu01210 2-Oxocarboxylic acid metabolism; mmu00330 Arginine and proline metabolism; mmu00270 Cysteine and methionine metabolism; mmu00220 Arginine biosyn…	GO:0003254 regulation of membrane depolarization; GO:0005975 carbohydrate metabolic process; GO:0005996 monosaccharide metabolic process; GO:0006006 glucose metabolic process; GO:0006066 alcohol metabolic process; GO:0006071 glycerol metabolic process; GO:0006082 organic acid metabolic process; GO:0006094 gluconeogenesis; GO:0006103 2-oxoglutarate metabolic process; GO:0006106 fumarate metabolic …	GO:0000323 lytic vacuole; GO:0005622 intracellular; GO:0005623 cell; GO:0005634 nucleus; GO:0005654 nucleoplasm; GO:0005737 cytoplasm; GO:0005764 lysosome; GO:0005773 vacuole; GO:0005829 cytosol; GO:0030424 axon; GO:0031974 membrane-enclosed lumen; GO:0031981 nuclear lumen; GO:0042995 cell projection; GO:0043005 neuron projection; GO:0043226 organelle; GO:0043227 membrane-bounded organelle; GO:00…	GO:0003824 catalytic activity; GO:0004069 L-aspartate:2-oxoglutarate aminotransferase activity; GO:0004609 phosphatidylserine decarboxylase activity; GO:0005488 binding; GO:0008483 transaminase activity; GO:0016740 transferase activity; GO:0016769 transferase activity, transferring nitrogenous groups; GO:0016829 lyase activity; GO:0016830 carbon-carbon lyase activity; GO:0016831 carboxy-lyase act…	PF00155	Aminotransferase class I and II	E	KOG1412	Aspartate aminotransferase/Glutamic oxaloacetic transaminase AAT2/GOT1
P04117	Fatty acid-binding protein, adipocyte OS=Mus musculus OX=10090 GN=Fabp4 PE=1 SV=3	Fabp4	1.484	0.569491	0.0423514	Up	14.65	50	8	8	15	0.846	0.826	0.781	0.812	0.951	1.432	1.453	1.01	cytoplasm	K08753	FABP4; fatty acid-binding protein 4, adipocyte	mmu03320 PPAR signaling pathway; mmu04923 Regulation of lipolysis in adipocytes	GO:0001816 cytokine production; GO:0001932 regulation of protein phosphorylation; GO:0001933 negative regulation of protein phosphorylation; GO:0006082 organic acid metabolic process; GO:0006355 regulation of transcription, DNA-templated; GO:0006469 negative regulation of protein kinase activity; GO:0006629 lipid metabolic process; GO:0006631 fatty acid metabolic process; GO:0006638 neutral lipid…	GO:0005622 intracellular; GO:0005623 cell; GO:0005634 nucleus; GO:0005654 nucleoplasm; GO:0005737 cytoplasm; GO:0005811 lipid droplet; GO:0005829 cytosol; GO:0031974 membrane-enclosed lumen; GO:0031981 nuclear lumen; GO:0043226 organelle; GO:0043227 membrane-bounded organelle; GO:0043228 non-membrane-bounded organelle; GO:0043229 intracellular organelle; GO:0043231 intracellular membrane-bounded …	GO:0005102 signaling receptor binding; GO:0005215 transporter activity; GO:0005319 lipid transporter activity; GO:0005324 long-chain fatty acid transporter activity; GO:0005488 binding; GO:0005504 fatty acid binding; GO:0005515 protein binding; GO:0008289 lipid binding; GO:0031406 carboxylic acid binding; GO:0033293 monocarboxylic acid binding; GO:0036041 long-chain fatty acid binding; GO:0036094…	PF00061	Lipocalin / cytosolic fatty-acid binding protein family	K	KOG4015	Fatty acid-binding protein FABP
Q91VL8	Telomeric repeat-binding factor 2-interacting protein 1 OS=Mus musculus OX=10090 GN=Terf2ip PE=1 SV=1	Terf2ip	1.456	0.54201	0.0414097	Up	43.353	4.3	1	1	1	0.679	0.66	0.997	1.002	1.186	1.208	1.213	1.252	nucleus	K11113			GO:0000018 regulation of DNA recombination; GO:0000723 telomere maintenance; GO:0001932 regulation of protein phosphorylation; GO:0001933 negative regulation of protein phosphorylation; GO:0001934 positive regulation of protein phosphorylation; GO:0006139 nucleobase-containing compound metabolic process; GO:0006259 DNA metabolic process; GO:0006278 RNA-dependent DNA biosynthetic process; GO:00062…	GO:0000228 nuclear chromosome; GO:0000781 chromosome, telomeric region; GO:0000782 telomere cap complex; GO:0000783 nuclear telomere cap complex; GO:0000784 nuclear chromosome, telomeric region; GO:0005622 intracellular; GO:0005623 cell; GO:0005634 nucleus; GO:0005654 nucleoplasm; GO:0005694 chromosome; GO:0005737 cytoplasm; GO:0005829 cytosol; GO:0016604 nuclear body; GO:0031974 membrane-enclose…	GO:0003676 nucleic acid binding; GO:0003677 DNA binding; GO:0003697 single-stranded DNA binding; GO:0005488 binding; GO:0005515 protein binding; GO:0019899 enzyme binding; GO:0019902 phosphatase binding; GO:0042162 telomeric DNA binding; GO:0043047 single-stranded telomeric DNA binding; GO:0043565 sequence-specific DNA binding; GO:0097159 organic cyclic compound binding; GO:0098505 G-rich strand …	PF08914	Rap1 Myb domain
P04919	Band 3 anion transport protein OS=Mus musculus OX=10090 GN=Slc4a1 PE=1 SV=1	Slc4a1	1.412	0.49774	0.0412297	Up	103.13	11	9	9	12	0.742	0.855	0.921	0.836	1.344	0.826	1.384	1.181	plasma membrane	K06573	SLC4A1; solute carrier family 4 (anion exchanger), member 1	mmu04966 Collecting duct acid secretion	GO:0000302 response to reactive oxygen species; GO:0001101 response to acid chemical; GO:0002682 regulation of immune system process; GO:0002684 positive regulation of immune system process; GO:0002694 regulation of leukocyte activation; GO:0002696 positive regulation of leukocyte activation; GO:0006810 transport; GO:0006811 ion transport; GO:0006812 cation transport; GO:0006814 sodium ion transp…	GO:0005622 intracellular; GO:0005623 cell; GO:0005737 cytoplasm; GO:0005856 cytoskeleton; GO:0005886 plasma membrane; GO:0005887 integral component of plasma membrane; GO:0005911 cell-cell junction; GO:0005938 cell cortex; GO:0009986 cell surface; GO:0014704 intercalated disc; GO:0016020 membrane; GO:0016021 integral component of membrane; GO:0016323 basolateral plasma membrane; GO:0030016 myofib…	GO:0003779 actin binding; GO:0005215 transporter activity; GO:0005452 inorganic anion exchanger activity; GO:0005488 binding; GO:0005515 protein binding; GO:0008022 protein C-terminus binding; GO:0008092 cytoskeletal protein binding; GO:0008324 cation transmembrane transporter activity; GO:0008509 anion transmembrane transporter activity; GO:0008510 sodium:bicarbonate symporter activity; GO:00085…	PF07565	Band 3 cytoplasmic domain	P	KOG1172	Na+-independent Cl/HCO3 exchanger AE1 and related transporters (SLC4 family)
Q9Z211	Peroxisomal membrane protein 11A OS=Mus musculus OX=10090 GN=Pex11a PE=1 SV=1	Pex11a	1.536	0.619178	0.0411834	Up	28.153	7.7	2	2	2	0.716	0.768	0.904	0.85	1.414	1.018	0.943	1.6	mitochondria	K13351	PEX11A; peroxin-11A	mmu04146 Peroxisome	GO:0006996 organelle organization; GO:0007031 peroxisome organization; GO:0007154 cell communication; GO:0007165 signal transduction; GO:0009987 cellular process; GO:0016043 cellular component organization; GO:0016557 peroxisome membrane biogenesis; GO:0016559 peroxisome fission; GO:0019216 regulation of lipid metabolic process; GO:0019222 regulation of metabolic process; GO:0023052 signaling; GO…	GO:0005622 intracellular; GO:0005623 cell; GO:0005737 cytoplasm; GO:0005777 peroxisome; GO:0005778 peroxisomal membrane; GO:0005779 integral component of peroxisomal membrane; GO:0016020 membrane; GO:0016021 integral component of membrane; GO:0031090 organelle membrane; GO:0031224 intrinsic component of membrane; GO:0031231 intrinsic component of peroxisomal membrane; GO:0031300 intrinsic compone…	GO:0005488 binding; GO:0005515 protein binding; GO:0042802 identical protein binding; GO:0042803 protein homodimerization activity; GO:0046983 protein dimerization activity;			U	KOG4186	Peroxisomal biogenesis protein (peroxin)
O55239	Nicotinamide N-methyltransferase OS=Mus musculus OX=10090 GN=Nnmt PE=1 SV=1	Nnmt	1.996	0.997112	0.0404831	Up	29.597	29.5	7	7	14	0.699	0.61	0.687	0.636	0.951	1.582	1.858	0.862	cytoplasm	K00541	NNMT; nicotinamide N-methyltransferase [EC:2.1.1.1]	mmu00760 Nicotinate and nicotinamide metabolism; mmu01100 Metabolic pathways	GO:0006139 nucleobase-containing compound metabolic process; GO:0006725 cellular aromatic compound metabolic process; GO:0006732 coenzyme metabolic process; GO:0006733 oxidoreduction coenzyme metabolic process; GO:0006753 nucleoside phosphate metabolic process; GO:0006793 phosphorus metabolic process; GO:0006796 phosphate-containing compound metabolic process; GO:0006807 nitrogen compound metabol…	GO:0005622 intracellular; GO:0005623 cell; GO:0005737 cytoplasm; GO:0005829 cytosol;	GO:0003824 catalytic activity; GO:0008112 nicotinamide N-methyltransferase activity; GO:0008168 methyltransferase activity; GO:0008170 N-methyltransferase activity; GO:0008757 S-adenosylmethionine-dependent methyltransferase activity; GO:0016740 transferase activity; GO:0016741 transferase activity, transferring one-carbon groups; GO:0030760 pyridine N-methyltransferase activity;			M	KOG4564	Adenylate cyclase-coupled calcitonin receptor
Q9CR84	ATP synthase F(0) complex subunit C1, mitochondrial OS=Mus musculus OX=10090 GN=Atp5mc1 PE=1 SV=1	Atp5mc1	0.767	-0.382702	0.0401395	Down	14.2	5.1	1	1	4	1.167	1.07	1.077	1.156	0.982	0.975	0.738	0.732	mitochondria	K02128	ATPeF0C; F-type H+-transporting ATPase subunit c	mmu05020 Prion disease; mmu00190 Oxidative phosphorylation; mmu04714 Thermogenesis; mmu05016 Huntington disease; mmu01100 Metabolic pathways; mmu05014 Amyotrophic lateral sclerosis; mmu05010 Alzheimer disease; mmu05022 Pathways of neurodegeneration - multiple diseases; mmu05012 Parkinson disease	GO:0006139 nucleobase-containing compound metabolic process; GO:0006163 purine nucleotide metabolic process; GO:0006164 purine nucleotide biosynthetic process; GO:0006725 cellular aromatic compound metabolic process; GO:0006753 nucleoside phosphate metabolic process; GO:0006754 ATP biosynthetic process; GO:0006793 phosphorus metabolic process; GO:0006796 phosphate-containing compound metabolic pr…	GO:0000276 mitochondrial proton-transporting ATP synthase complex, coupling factor F(o); GO:0005622 intracellular; GO:0005623 cell; GO:0005737 cytoplasm; GO:0005739 mitochondrion; GO:0005740 mitochondrial envelope; GO:0005743 mitochondrial inner membrane; GO:0005753 mitochondrial proton-transporting ATP synthase complex; GO:0016020 membrane; GO:0016469 proton-transporting two-sector ATPase comple…	GO:0003824 catalytic activity; GO:0005215 transporter activity; GO:0008324 cation transmembrane transporter activity; GO:0015075 ion transmembrane transporter activity; GO:0015077 monovalent inorganic cation transmembrane transporter activity; GO:0015078 proton transmembrane transporter activity; GO:0015318 inorganic molecular entity transmembrane transporter activity; GO:0015399 primary active t…			C	KOG3025	Mitochondrial F1F0-ATP synthase, subunit c/ATP9/proteolipid
Q33DR3	All trans-polyprenyl-diphosphate synthase PDSS2 OS=Mus musculus OX=10090 GN=Pdss2 PE=1 SV=2	Pdss2	1.414	0.499782	0.0391964	Up	43.98	6	2	2	2	0.825	0.886	0.822	0.874	0.964	1.1	1.077	1.676	mitochondria	K12505	PDSS2; decaprenyl-diphosphate synthase subunit 2 [EC:2.5.1.91]	mmu00900 Terpenoid backbone biosynthesis	GO:0006629 lipid metabolic process; GO:0006720 isoprenoid metabolic process; GO:0006732 coenzyme metabolic process; GO:0006733 oxidoreduction coenzyme metabolic process; GO:0006743 ubiquinone metabolic process; GO:0006744 ubiquinone biosynthetic process; GO:0008152 metabolic process; GO:0008299 isoprenoid biosynthetic process; GO:0008610 lipid biosynthetic process; GO:0009058 biosynthetic process…	GO:0005622 intracellular; GO:0005623 cell; GO:0005737 cytoplasm; GO:0005829 cytosol; GO:0032991 protein-containing complex; GO:1902494 catalytic complex; GO:1990234 transferase complex;	GO:0005488 binding; GO:0005515 protein binding; GO:0046982 protein heterodimerization activity; GO:0046983 protein dimerization activity;	PF00348	Polyprenyl synthetase	H	KOG0776	Geranylgeranyl pyrophosphate synthase/Polyprenyl synthetase
Q8VD24	Zinc finger CCHC domain-containing protein 18 OS=Mus musculus OX=10090 GN=Zcchc18 PE=2 SV=1	Zcchc18	1.505	0.589763	0.0386233	Up	43.974	3.3	1	1	1	0.65	0.881	0.981	0.772	1.11	1.155	0.97	1.709	mitochondria				GO:0006355 regulation of transcription, DNA-templated; GO:0006357 regulation of transcription by RNA polymerase II; GO:0007154 cell communication; GO:0007165 signal transduction; GO:0007166 cell surface receptor signaling pathway; GO:0007167 enzyme linked receptor protein signaling pathway; GO:0007178 transmembrane receptor protein serine/threonine kinase signaling pathway; GO:0009719 response to…	GO:0005622 intracellular; GO:0005623 cell; GO:0005634 nucleus; GO:0005654 nucleoplasm; GO:0016604 nuclear body; GO:0016607 nuclear speck; GO:0031974 membrane-enclosed lumen; GO:0031981 nuclear lumen; GO:0043226 organelle; GO:0043227 membrane-bounded organelle; GO:0043229 intracellular organelle; GO:0043231 intracellular membrane-bounded organelle; GO:0043233 organelle lumen; GO:0070013 intracellu…	GO:0003712 transcription coregulator activity; GO:0003713 transcription coactivator activity; GO:0005488 binding; GO:0005515 protein binding; GO:0030374 nuclear receptor transcription coactivator activity; GO:0032182 ubiquitin-like protein binding; GO:0032183 SUMO binding; GO:0140110 transcription regulator activity;
P18828	Syndecan-1 OS=Mus musculus OX=10090 GN=Sdc1 PE=1 SV=1	Sdc1	1.621	0.696884	0.0384555	Up	32.904	11.3	3	3	4	0.724	0.766	0.886	0.754	1.086	1.836	0.847	1.304	mitochondria	K06257	SDC1; syndecan 1	mmu05418 Fluid shear stress and atherosclerosis; mmu05205 Proteoglycans in cancer; mmu04512 ECM-receptor interaction; mmu05144 Malaria; mmu04514 Cell adhesion molecules	GO:0000003 reproduction; GO:0000302 response to reactive oxygen species; GO:0001523 retinoid metabolic process; GO:0001655 urogenital system development; GO:0001657 ureteric bud development; GO:0001822 kidney development; GO:0001823 mesonephros development; GO:0002064 epithelial cell development; GO:0002376 immune system process; GO:0003006 developmental process involved in reproduction; GO:00060…	GO:0000323 lytic vacuole; GO:0005576 extracellular region; GO:0005622 intracellular; GO:0005623 cell; GO:0005737 cytoplasm; GO:0005764 lysosome; GO:0005773 vacuole; GO:0005775 vacuolar lumen; GO:0005794 Golgi apparatus; GO:0005796 Golgi lumen; GO:0005886 plasma membrane; GO:0005887 integral component of plasma membrane; GO:0009897 external side of plasma membrane; GO:0009986 cell surface; GO:0012…	GO:0005488 binding; GO:0005515 protein binding; GO:0008022 protein C-terminus binding; GO:0042802 identical protein binding; GO:0050840 extracellular matrix binding;
P20852	Cytochrome P450 2A5 OS=Mus musculus OX=10090 GN=Cyp2a5 PE=2 SV=1	Cyp2a5	1.376	0.46048	0.0383371	Up	56.74	37.9	18	4	36	0.692	0.782	0.999	1.003	1.362	1.175	1.297	0.95	endoplasmic reticulum	K07411	CYP2A; cytochrome P450 family 2 subfamily A [EC:1.14.14.1]	mmu00830 Retinol metabolism; mmu01100 Metabolic pathways	GO:0001676 long-chain fatty acid metabolic process; GO:0006082 organic acid metabolic process; GO:0006629 lipid metabolic process; GO:0006631 fatty acid metabolic process; GO:0006690 icosanoid metabolic process; GO:0006725 cellular aromatic compound metabolic process; GO:0006778 porphyrin-containing compound metabolic process; GO:0006805 xenobiotic metabolic process; GO:0006807 nitrogen compound …	GO:0005622 intracellular; GO:0005623 cell; GO:0005737 cytoplasm; GO:0005783 endoplasmic reticulum; GO:0005789 endoplasmic reticulum membrane; GO:0005856 cytoskeleton; GO:0005874 microtubule; GO:0005881 cytoplasmic microtubule; GO:0012505 endomembrane system; GO:0015630 microtubule cytoskeleton; GO:0016020 membrane; GO:0031090 organelle membrane; GO:0031984 organelle subcompartment; GO:0042175 nuc…	GO:0003824 catalytic activity; GO:0004497 monooxygenase activity; GO:0005488 binding; GO:0005515 protein binding; GO:0008144 drug binding; GO:0008389 coumarin 7-hydroxylase activity; GO:0008391 arachidonic acid monooxygenase activity; GO:0008392 arachidonic acid epoxygenase activity; GO:0008395 steroid hydroxylase activity; GO:0016491 oxidoreductase activity; GO:0016705 oxidoreductase activity, a…	PF00067	Cytochrome P450	Q	KOG0156	Cytochrome P450 CYP2 subfamily
Q91X58	AN1-type zinc finger protein 2B OS=Mus musculus OX=10090 GN=Zfand2b PE=1 SV=1	Zfand2b	1.652	0.724214	0.0382146	Up	27.895	9.7	2	2	2	0.571	0.685	0.901	0.945	1.438	1.118	0.879	1.688	nucleus				GO:0006508 proteolysis; GO:0006511 ubiquitin-dependent protein catabolic process; GO:0006605 protein targeting; GO:0006612 protein targeting to membrane; GO:0006613 cotranslational protein targeting to membrane; GO:0006614 SRP-dependent cotranslational protein targeting to membrane; GO:0006616 SRP-dependent cotranslational protein targeting to membrane, translocation; GO:0006807 nitrogen compound…	GO:0005622 intracellular; GO:0005623 cell; GO:0005737 cytoplasm; GO:0005783 endoplasmic reticulum; GO:0012505 endomembrane system; GO:0016020 membrane; GO:0031224 intrinsic component of membrane; GO:0031225 anchored component of membrane; GO:0043226 organelle; GO:0043227 membrane-bounded organelle; GO:0043229 intracellular organelle; GO:0043231 intracellular membrane-bounded organelle;	GO:0005488 binding; GO:0005515 protein binding; GO:0031593 polyubiquitin modification-dependent protein binding; GO:0032182 ubiquitin-like protein binding; GO:0036435 K48-linked polyubiquitin modification-dependent protein binding; GO:0043130 ubiquitin binding; GO:0140030 modification-dependent protein binding;			S	KOG3183	Predicted Zn-finger protein
P07724	Albumin OS=Mus musculus OX=10090 GN=Alb PE=1 SV=3	Alb	1.443	0.529071	0.0380688	Up	68.692	73.4	49	46	292	0.812	0.768	1.004	0.726	1.453	0.862	1.138	1.323	extracellular	K16141	ALB; serum albumin	mmu04918 Thyroid hormone synthesis	GO:0001897 cytolysis by symbiont of host cells; GO:0001906 cell killing; GO:0001907 killing by symbiont of host cells; GO:0002576 platelet degranulation; GO:0003008 system process; GO:0003013 circulatory system process; GO:0003018 vascular process in circulatory system; GO:0006464 cellular protein modification process; GO:0006807 nitrogen compound metabolic process; GO:0006810 transport; GO:00068…	GO:0005576 extracellular region; GO:0005604 basement membrane; GO:0005615 extracellular space; GO:0005622 intracellular; GO:0005623 cell; GO:0005737 cytoplasm; GO:0005783 endoplasmic reticulum; GO:0005788 endoplasmic reticulum lumen; GO:0005794 Golgi apparatus; GO:0012505 endomembrane system; GO:0030141 secretory granule; GO:0031012 extracellular matrix; GO:0031091 platelet alpha granule; GO:0031…	GO:0003676 nucleic acid binding; GO:0003677 DNA binding; GO:0005488 binding; GO:0005504 fatty acid binding; GO:0005507 copper ion binding; GO:0005515 protein binding; GO:0008144 drug binding; GO:0008270 zinc ion binding; GO:0008289 lipid binding; GO:0015643 toxic substance binding; GO:0016209 antioxidant activity; GO:0019842 vitamin binding; GO:0019899 enzyme binding; GO:0030170 pyridoxal phospha…	PF00273	Serum albumin family
Q8VCF0	Mitochondrial antiviral-signaling protein OS=Mus musculus OX=10090 GN=Mavs PE=1 SV=1	Mavs	1.624	0.699552	0.037707	Up	53.398	29.2	8	8	12	0.662	0.66	0.774	0.86	1.217	0.974	0.854	1.756	extracellular	K12648	MAVS; mitochondrial antiviral-signaling protein	mmu05171 Coronavirus disease - COVID-19; mmu04622 RIG-I-like receptor signaling pathway; mmu05164 Influenza A; mmu05161 Hepatitis B; mmu04621 NOD-like receptor signaling pathway; mmu05169 Epstein-Barr virus infection; mmu04623 Cytosolic DNA-sensing pathway; mmu05160 Hepatitis C; mmu05168 Herpes simplex virus 1 infection; mmu05162 Measles	GO:0001817 regulation of cytokine production; GO:0001818 negative regulation of cytokine production; GO:0001819 positive regulation of cytokine production; GO:0001932 regulation of protein phosphorylation; GO:0001934 positive regulation of protein phosphorylation; GO:0001959 regulation of cytokine-mediated signaling pathway; GO:0001961 positive regulation of cytokine-mediated signaling pathway; G…	GO:0005622 intracellular; GO:0005623 cell; GO:0005737 cytoplasm; GO:0005739 mitochondrion; GO:0005740 mitochondrial envelope; GO:0005741 mitochondrial outer membrane; GO:0005777 peroxisome; GO:0005778 peroxisomal membrane; GO:0016020 membrane; GO:0019867 outer membrane; GO:0031090 organelle membrane; GO:0031903 microbody membrane; GO:0031966 mitochondrial membrane; GO:0031967 organelle envelope; …	GO:0005488 binding; GO:0005515 protein binding; GO:0019899 enzyme binding; GO:0019900 kinase binding; GO:0019901 protein kinase binding; GO:0019904 protein domain specific binding; GO:0035591 signaling adaptor activity; GO:0050700 CARD domain binding; GO:0060090 molecular adaptor activity;
Q64213	Splicing factor 1 OS=Mus musculus OX=10090 GN=Sf1 PE=1 SV=6	Sf1	1.496	0.58111	0.0374838	Up	70.402	3.7	2	2	2	0.793	0.722	0.952	0.83	1.145	0.909	1.166	1.712	nucleus	K13095			GO:0000003 reproduction; GO:0000245 spliceosomal complex assembly; GO:0000375 RNA splicing, via transesterification reactions; GO:0000377 RNA splicing, via transesterification reactions with bulged adenosine as nucleophile; GO:0000389 mRNA 3'-splice site recognition; GO:0000398 mRNA splicing, via spliceosome; GO:0003006 developmental process involved in reproduction; GO:0006139 nucleobase-contain…	GO:0005622 intracellular; GO:0005623 cell; GO:0005634 nucleus; GO:0005654 nucleoplasm; GO:0005681 spliceosomal complex; GO:0005737 cytoplasm; GO:0005840 ribosome; GO:0016604 nuclear body; GO:0031974 membrane-enclosed lumen; GO:0031981 nuclear lumen; GO:0032991 protein-containing complex; GO:0043226 organelle; GO:0043227 membrane-bounded organelle; GO:0043228 non-membrane-bounded organelle; GO:004…	GO:0003676 nucleic acid binding; GO:0003712 transcription coregulator activity; GO:0003714 transcription corepressor activity; GO:0003723 RNA binding; GO:0005488 binding; GO:0005515 protein binding; GO:0042802 identical protein binding; GO:0097159 organic cyclic compound binding; GO:0140110 transcription regulator activity; GO:1901363 heterocyclic compound binding;	PF00013; PF00098	KH domain; Zinc knuckle	A	KOG0119	Splicing factor 1/branch point binding protein (RRM superfamily)
Q3U9G9	Delta(14)-sterol reductase LBR OS=Mus musculus OX=10090 GN=Lbr PE=1 SV=2	Lbr	0.752	-0.411195	0.0369156	Down	71.439	11.5	7	7	9	1.132	1.164	1.14	1.118	0.766	0.883	1.05	0.724	plasma membrane	K19532	LBR; Delta14-sterol reductase (lamin-B receptor) [EC:1.3.1.70]	mmu00100 Steroid biosynthesis; mmu01100 Metabolic pathways	GO:0006066 alcohol metabolic process; GO:0006629 lipid metabolic process; GO:0006694 steroid biosynthetic process; GO:0006695 cholesterol biosynthetic process; GO:0008152 metabolic process; GO:0008202 steroid metabolic process; GO:0008203 cholesterol metabolic process; GO:0008610 lipid biosynthetic process; GO:0009058 biosynthetic process; GO:0016125 sterol metabolic process; GO:0016126 sterol bi…	GO:0005622 intracellular; GO:0005623 cell; GO:0005634 nucleus; GO:0005635 nuclear envelope; GO:0005637 nuclear inner membrane; GO:0005639 integral component of nuclear inner membrane; GO:0005643 nuclear pore; GO:0005652 nuclear lamina; GO:0005737 cytoplasm; GO:0012505 endomembrane system; GO:0016020 membrane; GO:0016021 integral component of membrane; GO:0019866 organelle inner membrane; GO:00310…	GO:0003676 nucleic acid binding; GO:0003677 DNA binding; GO:0003824 catalytic activity; GO:0005048 signal sequence binding; GO:0005488 binding; GO:0005515 protein binding; GO:0005521 lamin binding; GO:0008139 nuclear localization sequence binding; GO:0016491 oxidoreductase activity; GO:0016627 oxidoreductase activity, acting on the CH-CH group of donors; GO:0016628 oxidoreductase activity, acting…	PF09465	Lamin-B receptor of TUDOR domain	IT	KOG1435	Sterol reductase/lamin B receptor
Q61805	Lipopolysaccharide-binding protein OS=Mus musculus OX=10090 GN=Lbp PE=1 SV=2	Lbp	1.462	0.547943	0.0363591	Up	53.055	4.4	2	2	2	0.845	0.832	0.896	0.759	1.067	1.12	1.72	0.963	extracellular	K05399	LBP; lipopolysaccharide-binding protein	mmu04620 Toll-like receptor signaling pathway; mmu04064 NF-kappa B signaling pathway; mmu05152 Tuberculosis	GO:0001775 cell activation; GO:0001817 regulation of cytokine production; GO:0001818 negative regulation of cytokine production; GO:0001819 positive regulation of cytokine production; GO:0001889 liver development; GO:0002218 activation of innate immune response; GO:0002221 pattern recognition receptor signaling pathway; GO:0002224 toll-like receptor signaling pathway; GO:0002232 leukocyte chemota…	GO:0005576 extracellular region; GO:0005615 extracellular space; GO:0005623 cell; GO:0009986 cell surface;	GO:0001530 lipopolysaccharide binding; GO:0005102 signaling receptor binding; GO:0005488 binding; GO:0005515 protein binding; GO:0008289 lipid binding; GO:0033218 amide binding; GO:0042277 peptide binding; GO:0070891 lipoteichoic acid binding; GO:0071723 lipopeptide binding; GO:0097367 carbohydrate derivative binding;	PF02886	LBP / BPI / CETP family, C-terminal domain	V	KOG4160	BPI/LBP/CETP family protein
Q8BK75	Elongator complex protein 6 OS=Mus musculus OX=10090 GN=Elp6 PE=2 SV=1	Elp6	0.69	-0.535332	0.0362069	Down	29.326	7.1	2	2	2	1.397	0.97	1.415	0.978	0.855	0.798	0.737	0.896	cytoplasm				GO:0030334 regulation of cell migration; GO:0030335 positive regulation of cell migration; GO:0032879 regulation of localization; GO:0040012 regulation of locomotion; GO:0040017 positive regulation of locomotion; GO:0048518 positive regulation of biological process; GO:0048522 positive regulation of cellular process; GO:0050789 regulation of biological process; GO:0050794 regulation of cellular p…	GO:0005622 intracellular; GO:0005623 cell; GO:0005634 nucleus; GO:0005737 cytoplasm; GO:0005829 cytosol; GO:0032991 protein-containing complex; GO:0033588 Elongator holoenzyme complex; GO:0043226 organelle; GO:0043227 membrane-bounded organelle; GO:0043229 intracellular organelle; GO:0043231 intracellular membrane-bounded organelle;				K	KOG4723	Uncharacterized conserved protein
Q9ESB3	Histidine-rich glycoprotein OS=Mus musculus OX=10090 GN=Hrg PE=1 SV=2	Hrg	1.582	0.66175	0.0361752	Up	59.162	12.6	7	7	9	0.685	0.816	0.889	0.806	1.068	1.072	1.904	1.013	extracellular	K23410			GO:0001558 regulation of cell growth; GO:0001775 cell activation; GO:0001906 cell killing; GO:0001932 regulation of protein phosphorylation; GO:0001952 regulation of cell-matrix adhesion; GO:0001954 positive regulation of cell-matrix adhesion; GO:0002376 immune system process; GO:0002576 platelet degranulation; GO:0002682 regulation of immune system process; GO:0002684 positive regulation of immu…	GO:0000323 lytic vacuole; GO:0005576 extracellular region; GO:0005615 extracellular space; GO:0005622 intracellular; GO:0005623 cell; GO:0005737 cytoplasm; GO:0005764 lysosome; GO:0005765 lysosomal membrane; GO:0005767 secondary lysosome; GO:0005768 endosome; GO:0005773 vacuole; GO:0005774 vacuolar membrane; GO:0005886 plasma membrane; GO:0009986 cell surface; GO:0012505 endomembrane system; GO:0…	GO:0004857 enzyme inhibitor activity; GO:0004866 endopeptidase inhibitor activity; GO:0004867 serine-type endopeptidase inhibitor activity; GO:0005102 signaling receptor binding; GO:0005488 binding; GO:0005515 protein binding; GO:0005539 glycosaminoglycan binding; GO:0008201 heparin binding; GO:0008270 zinc ion binding; GO:0019865 immunoglobulin binding; GO:0020037 heme binding; GO:0030234 enzyme…
Q9D7J9	Enoyl-CoA hydratase domain-containing protein 3, mitochondrial OS=Mus musculus OX=10090 GN=Echdc3 PE=1 SV=1	Echdc3	1.321	0.40163	0.0361632	Up	32.402	22.3	6	6	12	0.874	0.863	0.909	0.866	0.961	1.37	1.219	1.09	extracellular							PF00378	Enoyl-CoA hydratase/isomerase family	I	KOG1682	Enoyl-CoA isomerase
O08579	Emerin OS=Mus musculus OX=10090 GN=Emd PE=1 SV=1	Emd	1.357	0.440421	0.0357136	Up	29.435	25.5	5	5	5	0.72	0.759	1.026	0.969	1.151	1.191	1.168	1.204	nucleus	K12569	EMD; emerin	mmu05414 Dilated cardiomyopathy; mmu05412 Arrhythmogenic right ventricular cardiomyopathy; mmu05410 Hypertrophic cardiomyopathy	GO:0000278 mitotic cell cycle; GO:0003008 system process; GO:0003012 muscle system process; GO:0006936 muscle contraction; GO:0006996 organelle organization; GO:0006997 nucleus organization; GO:0006998 nuclear envelope organization; GO:0007049 cell cycle; GO:0007084 mitotic nuclear envelope reassembly; GO:0007275 multicellular organism development; GO:0007517 muscle organ development; GO:0007519 …	GO:0005622 intracellular; GO:0005623 cell; GO:0005634 nucleus; GO:0005635 nuclear envelope; GO:0005637 nuclear inner membrane; GO:0005640 nuclear outer membrane; GO:0005652 nuclear lamina; GO:0005654 nucleoplasm; GO:0005737 cytoplasm; GO:0005783 endoplasmic reticulum; GO:0005819 spindle; GO:0005856 cytoskeleton; GO:0012505 endomembrane system; GO:0015630 microtubule cytoskeleton; GO:0016020 membr…	GO:0003779 actin binding; GO:0005488 binding; GO:0005515 protein binding; GO:0008092 cytoskeletal protein binding; GO:0015631 tubulin binding; GO:0048487 beta-tubulin binding;	PF03020	LEM domain
Q8VBT2	L-serine dehydratase/L-threonine deaminase OS=Mus musculus OX=10090 GN=Sds PE=1 SV=3	Sds	1.685	0.752749	0.0352259	Up	34.593	51.1	12	12	34	0.802	0.758	0.72	0.74	0.97	2.03	1.05	1.039	plasma membrane	K17989	SDS; L-serine/L-threonine ammonia-lyase [EC:4.3.1.17 4.3.1.19]	mmu01230 Biosynthesis of amino acids; mmu01200 Carbon metabolism; mmu00260 Glycine, serine and threonine metabolism; mmu00290 Valine, leucine and isoleucine biosynthesis; mmu00270 Cysteine and methionine metabolism; mmu01100 Metabolic pathways	GO:0001101 response to acid chemical; GO:0001505 regulation of neurotransmitter levels; GO:0005975 carbohydrate metabolic process; GO:0005996 monosaccharide metabolic process; GO:0006006 glucose metabolic process; GO:0006082 organic acid metabolic process; GO:0006090 pyruvate metabolic process; GO:0006094 gluconeogenesis; GO:0006520 cellular amino acid metabolic process; GO:0006544 glycine metabo…	GO:0005622 intracellular; GO:0005623 cell; GO:0005737 cytoplasm; GO:0005739 mitochondrion; GO:0005829 cytosol; GO:0043226 organelle; GO:0043227 membrane-bounded organelle; GO:0043229 intracellular organelle; GO:0043231 intracellular membrane-bounded organelle;	GO:0003824 catalytic activity; GO:0003941 L-serine ammonia-lyase activity; GO:0005488 binding; GO:0005515 protein binding; GO:0008144 drug binding; GO:0016829 lyase activity; GO:0016835 carbon-oxygen lyase activity; GO:0016836 hydro-lyase activity; GO:0016840 carbon-nitrogen lyase activity; GO:0016841 ammonia-lyase activity; GO:0019842 vitamin binding; GO:0030170 pyridoxal phosphate binding; GO:0…			E	KOG1250	Threonine/serine dehydratases
Q8JZU0	NAD(P)H pyrophosphatase NUDT13, mitochondrial OS=Mus musculus OX=10090 GN=Nudt13 PE=1 SV=2	Nudt13	1.426	0.511974	0.0352103	Up	39.136	2.6	1	1	1	0.736	0.898	1.042	0.704	1.26	1.029	1.019	1.511	nucleus				GO:0006139 nucleobase-containing compound metabolic process; GO:0006725 cellular aromatic compound metabolic process; GO:0006807 nitrogen compound metabolic process; GO:0008152 metabolic process; GO:0009987 cellular process; GO:0015949 nucleobase-containing small molecule interconversion; GO:0034641 cellular nitrogen compound metabolic process; GO:0044237 cellular metabolic process; GO:0044238 pr…	GO:0005622 intracellular; GO:0005623 cell; GO:0005737 cytoplasm; GO:0005739 mitochondrion; GO:0005759 mitochondrial matrix; GO:0031974 membrane-enclosed lumen; GO:0043226 organelle; GO:0043227 membrane-bounded organelle; GO:0043229 intracellular organelle; GO:0043231 intracellular membrane-bounded organelle; GO:0043233 organelle lumen; GO:0070013 intracellular organelle lumen;	GO:0003824 catalytic activity; GO:0016462 pyrophosphatase activity; GO:0016787 hydrolase activity; GO:0016817 hydrolase activity, acting on acid anhydrides; GO:0016818 hydrolase activity, acting on acid anhydrides, in phosphorus-containing anhydrides;	PF09296; PF09297; PF00293	NADH pyrophosphatase-like rudimentary NUDIX domain; NADH pyrophosphatase zinc ribbon domain; NUDIX domain	L	KOG3084	NADH pyrophosphatase I of the Nudix family of hydrolases
Q91Z53	Glyoxylate reductase/hydroxypyruvate reductase OS=Mus musculus OX=10090 GN=Grhpr PE=1 SV=1	Grhpr	0.704	-0.506353	0.0350378	Down	35.328	36	13	13	28	1.357	1.166	1.068	1.144	1.027	0.646	0.724	0.936	mitochondria	K00049	GRHPR; glyoxylate/hydroxypyruvate reductase [EC:1.1.1.79 1.1.1.81]	mmu00620 Pyruvate metabolism; mmu00630 Glyoxylate and dicarboxylate metabolism; mmu00260 Glycine, serine and threonine metabolism; mmu01100 Metabolic pathways	GO:0003008 system process; GO:0006081 cellular aldehyde metabolic process; GO:0006082 organic acid metabolic process; GO:0006807 nitrogen compound metabolic process; GO:0007588 excretion; GO:0008152 metabolic process; GO:0009987 cellular process; GO:0016043 cellular component organization; GO:0019752 carboxylic acid metabolic process; GO:0022607 cellular component assembly; GO:0032501 multicellul…	GO:0005622 intracellular; GO:0005623 cell; GO:0005737 cytoplasm; GO:0005777 peroxisome; GO:0005782 peroxisomal matrix; GO:0005829 cytosol; GO:0031907 microbody lumen; GO:0031974 membrane-enclosed lumen; GO:0042579 microbody; GO:0043226 organelle; GO:0043227 membrane-bounded organelle; GO:0043229 intracellular organelle; GO:0043231 intracellular membrane-bounded organelle; GO:0043233 organelle lum…	GO:0000166 nucleotide binding; GO:0003824 catalytic activity; GO:0005488 binding; GO:0005515 protein binding; GO:0008465 glycerate dehydrogenase activity; GO:0016491 oxidoreductase activity; GO:0016614 oxidoreductase activity, acting on CH-OH group of donors; GO:0016616 oxidoreductase activity, acting on the CH-OH group of donors, NAD or NADP as acceptor; GO:0016618 hydroxypyruvate reductase acti…	PF00389; PF02826	D-isomer specific 2-hydroxyacid dehydrogenase, catalytic domain; D-isomer specific 2-hydroxyacid dehydrogenase, NAD binding domain	C	KOG0069	Glyoxylate/hydroxypyruvate reductase (D-isomer-specific 2-hydroxy acid dehydrogenase superfamily)
A2ARZ3	Fibrous sheath-interacting protein 2 OS=Mus musculus OX=10090 GN=Fsip2 PE=1 SV=3	Fsip2	1.868	0.901494	0.0349789	Up	784.85	0.2	2	2	2	0.575	0.69	0.799	0.822	0.982	1.49	0.872	2.047	plasma membrane					GO:0005622 intracellular; GO:0005623 cell; GO:0005737 cytoplasm; GO:0005739 mitochondrion; GO:0005929 cilium; GO:0031514 motile cilium; GO:0042995 cell projection; GO:0043226 organelle; GO:0043227 membrane-bounded organelle; GO:0043229 intracellular organelle; GO:0043231 intracellular membrane-bounded organelle; GO:0120025 plasma membrane bounded cell projection;
Q8R5M8	Cell adhesion molecule 1 OS=Mus musculus OX=10090 GN=Cadm1 PE=1 SV=2	Cadm1	1.544	0.626673	0.034926	Up	49.788	9.9	3	3	4	0.73	0.818	0.79	0.894	0.967	1.378	1.612	1.032	plasma membrane	K06781	CADM1; cell adhesion molecule 1	mmu04514 Cell adhesion molecules	GO:0000902 cell morphogenesis; GO:0001501 skeletal system development; GO:0001817 regulation of cytokine production; GO:0001819 positive regulation of cytokine production; GO:0001889 liver development; GO:0001910 regulation of leukocyte mediated cytotoxicity; GO:0001912 positive regulation of leukocyte mediated cytotoxicity; GO:0002682 regulation of immune system process; GO:0002684 positive regu…	GO:0005622 intracellular; GO:0005623 cell; GO:0005737 cytoplasm; GO:0005886 plasma membrane; GO:0005887 integral component of plasma membrane; GO:0005911 cell-cell junction; GO:0005912 adherens junction; GO:0008021 synaptic vesicle; GO:0012505 endomembrane system; GO:0014069 postsynaptic density; GO:0016020 membrane; GO:0016021 integral component of membrane; GO:0016323 basolateral plasma membran…	GO:0005102 signaling receptor binding; GO:0005488 binding; GO:0005515 protein binding; GO:0019904 protein domain specific binding; GO:0030165 PDZ domain binding; GO:0042802 identical protein binding; GO:0042803 protein homodimerization activity; GO:0046983 protein dimerization activity; GO:0050839 cell adhesion molecule binding;	PF07686; PF08205; PF13927	Immunoglobulin V-set domain; CD80-like C2-set immunoglobulin domain ; Immunoglobulin domain
Q8BTZ7	Mannose-1-phosphate guanyltransferase beta OS=Mus musculus OX=10090 GN=Gmppb PE=1 SV=1	Gmppb	0.727	-0.459973	0.0347353	Down	39.916	16.7	5	5	10	1.494	1.194	0.955	0.989	0.898	0.826	0.744	0.901	mitochondria	K00966	GMPP; mannose-1-phosphate guanylyltransferase [EC:2.7.7.13]	mmu00520 Amino sugar and nucleotide sugar metabolism; mmu01100 Metabolic pathways; mmu00051 Fructose and mannose metabolism; mmu01240 Biosynthesis of cofactors	GO:0006139 nucleobase-containing compound metabolic process; GO:0006725 cellular aromatic compound metabolic process; GO:0006807 nitrogen compound metabolic process; GO:0008152 metabolic process; GO:0009058 biosynthetic process; GO:0009225 nucleotide-sugar metabolic process; GO:0009226 nucleotide-sugar biosynthetic process; GO:0009298 GDP-mannose biosynthetic process; GO:0009987 cellular process;…	GO:0005622 intracellular; GO:0005623 cell; GO:0005737 cytoplasm;	GO:0003824 catalytic activity; GO:0004475 mannose-1-phosphate guanylyltransferase activity; GO:0008905 mannose-phosphate guanylyltransferase activity; GO:0016740 transferase activity; GO:0016772 transferase activity, transferring phosphorus-containing groups; GO:0016779 nucleotidyltransferase activity; GO:0070568 guanylyltransferase activity;			M	KOG1322	GDP-mannose pyrophosphorylase/mannose-1-phosphate guanylyltransferase
O88492	Perilipin-4 OS=Mus musculus OX=10090 GN=Plin4 PE=1 SV=2	Plin4	4.853	2.27888	0.0121588	Up	139.41	6.3	3	3	3	0.27	0.319	0.491	0.37	1.545	0.576	1.332	3.584	mitochondria	K20254	PLIN4; perilipin-4	mmu03320 PPAR signaling pathway		GO:0005622 intracellular; GO:0005623 cell; GO:0005737 cytoplasm; GO:0005811 lipid droplet; GO:0005829 cytosol; GO:0005886 plasma membrane; GO:0016020 membrane; GO:0043226 organelle; GO:0043227 membrane-bounded organelle; GO:0043228 non-membrane-bounded organelle; GO:0043229 intracellular organelle; GO:0043231 intracellular membrane-bounded organelle; GO:0043232 intracellular non-membrane-bounded …				S	KOG4744	Uncharacterized conserved protein
Q7TNI7	Interleukin-17F OS=Mus musculus OX=10090 GN=Il17f PE=1 SV=1	Il17f	0.519	-0.946194	0.0343542	Down	17.941	7.5	1	1	1	1.562	1.327	1.193	1.18	0.764	0.651	1.02	0.297	extracellular	K05494	IL17F; interleukin 17F	mmu04659 Th17 cell differentiation; mmu04060 Cytokine-cytokine receptor interaction; mmu05321 Inflammatory bowel disease; mmu04657 IL-17 signaling pathway	GO:0001501 skeletal system development; GO:0001816 cytokine production; GO:0001817 regulation of cytokine production; GO:0001819 positive regulation of cytokine production; GO:0002791 regulation of peptide secretion; GO:0002793 positive regulation of peptide secretion; GO:0006355 regulation of transcription, DNA-templated; GO:0006357 regulation of transcription by RNA polymerase II; GO:0006807 ni…	GO:0005576 extracellular region; GO:0005615 extracellular space;	GO:0005102 signaling receptor binding; GO:0005125 cytokine activity; GO:0005126 cytokine receptor binding; GO:0005488 binding; GO:0005515 protein binding; GO:0019955 cytokine binding; GO:0030545 receptor regulator activity; GO:0042802 identical protein binding; GO:0042803 protein homodimerization activity; GO:0046983 protein dimerization activity; GO:0048018 receptor ligand activity; GO:0098772 m…
Q8VCN5	Cystathionine gamma-lyase OS=Mus musculus OX=10090 GN=Cth PE=1 SV=1	Cth	1.675	0.744161	0.0338263	Up	43.567	56.8	19	19	78	0.719	0.753	0.791	0.719	0.989	1.97	1.079	0.956	cytoplasm	K01758	CTH; cystathionine gamma-lyase [EC:4.4.1.1]	mmu01230 Biosynthesis of amino acids; mmu00450 Selenocompound metabolism; mmu00260 Glycine, serine and threonine metabolism; mmu00270 Cysteine and methionine metabolism; mmu01100 Metabolic pathways	GO:0000096 sulfur amino acid metabolic process; GO:0000097 sulfur amino acid biosynthetic process; GO:0000098 sulfur amino acid catabolic process; GO:0001558 regulation of cell growth; GO:0006082 organic acid metabolic process; GO:0006355 regulation of transcription, DNA-templated; GO:0006464 cellular protein modification process; GO:0006518 peptide metabolic process; GO:0006520 cellular amino ac…	GO:0005622 intracellular; GO:0005623 cell; GO:0005737 cytoplasm; GO:0005829 cytosol;	GO:0003824 catalytic activity; GO:0003962 cystathionine gamma-synthase activity; GO:0004121 cystathionine beta-lyase activity; GO:0004123 cystathionine gamma-lyase activity; GO:0005488 binding; GO:0005515 protein binding; GO:0008144 drug binding; GO:0016740 transferase activity; GO:0016765 transferase activity, transferring alkyl or aryl (other than methyl) groups; GO:0016829 lyase activity; GO:0…	PF01053	Cys/Met metabolism PLP-dependent enzyme	E	KOG0053	Cystathionine beta-lyases/cystathionine gamma-synthases
Q9D3A8	Carboxyl-terminal PDZ ligand of neuronal nitric oxide synthase protein OS=Mus musculus OX=10090 GN=Nos1ap PE=1 SV=3	Nos1ap	1.304	0.382944	0.0337628	Up	55.873	4.2	2	2	2	0.811	0.886	0.902	0.952	1.007	1.182	1.444	0.996	nucleus	K16513	NOS1AP; carboxyl-terminal PDZ ligand of neuronal nitric oxide synthase protein	mmu04713 Circadian entrainment	GO:0001505 regulation of neurotransmitter levels; GO:0002027 regulation of heart rate; GO:0003062 regulation of heart rate by chemical signal; GO:0006810 transport; GO:0006836 neurotransmitter transport; GO:0006937 regulation of muscle contraction; GO:0006942 regulation of striated muscle contraction; GO:0006950 response to stress; GO:0007154 cell communication; GO:0007267 cell-cell signaling; GO…	GO:0005622 intracellular; GO:0005623 cell; GO:0005634 nucleus; GO:0005737 cytoplasm; GO:0005739 mitochondrion; GO:0005783 endoplasmic reticulum; GO:0005789 endoplasmic reticulum membrane; GO:0005829 cytosol; GO:0012505 endomembrane system; GO:0016020 membrane; GO:0016528 sarcoplasm; GO:0016529 sarcoplasmic reticulum; GO:0030016 myofibril; GO:0030017 sarcomere; GO:0030018 Z disc; GO:0031090 organe…	GO:0002020 protease binding; GO:0005488 binding; GO:0005515 protein binding; GO:0019899 enzyme binding; GO:0019904 protein domain specific binding; GO:0030165 PDZ domain binding; GO:0050998 nitric-oxide synthase binding;	PF00640	Phosphotyrosine interaction domain (PTB/PID)	T	KOG4815	Muscular protein implicated in muscular dystrophy phenotype
P01902	H-2 class I histocompatibility antigen, K-D alpha chain OS=Mus musculus OX=10090 GN=H2-K1 PE=1 SV=1	H2-K1	0.762	-0.392137	0.0333027	Down	41.489	41.6	14	11	18	1.305	1.296	0.957	1.029	0.886	0.814	1.01	0.784	extracellular				GO:0000003 reproduction; GO:0001910 regulation of leukocyte mediated cytotoxicity; GO:0001912 positive regulation of leukocyte mediated cytotoxicity; GO:0001914 regulation of T cell mediated cytotoxicity; GO:0001916 positive regulation of T cell mediated cytotoxicity; GO:0002376 immune system process; GO:0002474 antigen processing and presentation of peptide antigen via MHC class I; GO:0002478 an…	GO:0005576 extracellular region; GO:0005615 extracellular space; GO:0005622 intracellular; GO:0005623 cell; GO:0005737 cytoplasm; GO:0005783 endoplasmic reticulum; GO:0005789 endoplasmic reticulum membrane; GO:0005794 Golgi apparatus; GO:0005795 Golgi stack; GO:0005797 Golgi medial cisterna; GO:0005886 plasma membrane; GO:0009897 external side of plasma membrane; GO:0009986 cell surface; GO:00125…	GO:0003823 antigen binding; GO:0005102 signaling receptor binding; GO:0005488 binding; GO:0005515 protein binding; GO:0030881 beta-2-microglobulin binding; GO:0033218 amide binding; GO:0042277 peptide binding; GO:0042605 peptide antigen binding; GO:0042608 T cell receptor binding; GO:0044877 protein-containing complex binding; GO:0046977 TAP binding; GO:0046982 protein heterodimerization activity…	PF00129; PF07654	Class I Histocompatibility antigen, domains alpha 1 and 2; Immunoglobulin C1-set domain
Q6PGL7	WASH complex subunit 2 OS=Mus musculus OX=10090 GN=Washc2 PE=1 SV=1	Washc2	1.421	0.506907	0.0329381	Up	145.31	8.2	7	7	9	0.63	0.797	0.88	0.906	1.073	1.054	0.957	1.481	nucleus	K18462	FAM21; WASH complex subunit FAM21	mmu04144 Endocytosis	GO:0006810 transport; GO:0008064 regulation of actin polymerization or depolymerization; GO:0009987 cellular process; GO:0010638 positive regulation of organelle organization; GO:0010769 regulation of cell morphogenesis involved in differentiation; GO:0010810 regulation of cell-substrate adhesion; GO:0016043 cellular component organization; GO:0016192 vesicle-mediated transport; GO:0016197 endoso…	GO:0005622 intracellular; GO:0005623 cell; GO:0005634 nucleus; GO:0005730 nucleolus; GO:0005737 cytoplasm; GO:0005768 endosome; GO:0005769 early endosome; GO:0005829 cytosol; GO:0005886 plasma membrane; GO:0012505 endomembrane system; GO:0016020 membrane; GO:0031410 cytoplasmic vesicle; GO:0031974 membrane-enclosed lumen; GO:0031981 nuclear lumen; GO:0031982 vesicle; GO:0032991 protein-containing…	GO:0005488 binding; GO:0005543 phospholipid binding; GO:0005546 phosphatidylinositol-4,5-bisphosphate binding; GO:0005547 phosphatidylinositol-3,4,5-trisphosphate binding; GO:0008289 lipid binding; GO:0010314 phosphatidylinositol-5-phosphate binding; GO:0032266 phosphatidylinositol-3-phosphate binding; GO:0035091 phosphatidylinositol binding; GO:0043167 ion binding; GO:0043168 anion binding; GO:0…
P49710	Hematopoietic lineage cell-specific protein OS=Mus musculus OX=10090 GN=Hcls1 PE=1 SV=2	Hcls1	1.487	0.572405	0.0325224	Up	54.24	4.3	2	2	2	0.627	0.703	0.927	1.045	1.11	1.157	1.316	1.328	cytoplasm	K06106	CTTN; cortactin	mmu05205 Proteoglycans in cancer; mmu05100 Bacterial invasion of epithelial cells; mmu04530 Tight junction	GO:0000122 negative regulation of transcription by RNA polymerase II; GO:0001932 regulation of protein phosphorylation; GO:0001934 positive regulation of protein phosphorylation; GO:0002262 myeloid cell homeostasis; GO:0002376 immune system process; GO:0002520 immune system development; GO:0002682 regulation of immune system process; GO:0002684 positive regulation of immune system process; GO:000…	GO:0005622 intracellular; GO:0005623 cell; GO:0005634 nucleus; GO:0005667 transcription regulator complex; GO:0005737 cytoplasm; GO:0005829 cytosol; GO:0005886 plasma membrane; GO:0016020 membrane; GO:0032991 protein-containing complex; GO:0043226 organelle; GO:0043227 membrane-bounded organelle; GO:0043229 intracellular organelle; GO:0043231 intracellular membrane-bounded organelle; GO:0071944 c…	GO:0001085 RNA polymerase II transcription factor binding; GO:0005488 binding; GO:0005515 protein binding; GO:0008134 transcription factor binding; GO:0017124 SH3 domain binding; GO:0019899 enzyme binding; GO:0019900 kinase binding; GO:0019901 protein kinase binding; GO:0019904 protein domain specific binding; GO:0044877 protein-containing complex binding;	PF00018	SH3 domain
Q9WVD5	Mitochondrial ornithine transporter 1 OS=Mus musculus OX=10090 GN=Slc25a15 PE=1 SV=1	Slc25a15	1.474	0.559737	0.0324049	Up	32.823	41.9	15	15	47	0.784	0.822	0.821	0.834	1.078	1.686	1.129	0.914	cytoplasm	K15101			GO:0000050 urea cycle; GO:0003333 amino acid transmembrane transport; GO:0006807 nitrogen compound metabolic process; GO:0006810 transport; GO:0006811 ion transport; GO:0006812 cation transport; GO:0006820 anion transport; GO:0006839 mitochondrial transport; GO:0006855 drug transmembrane transport; GO:0006865 amino acid transport; GO:0008152 metabolic process; GO:0009058 biosynthetic process; GO:…	GO:0005622 intracellular; GO:0005623 cell; GO:0005737 cytoplasm; GO:0005739 mitochondrion; GO:0005740 mitochondrial envelope; GO:0005743 mitochondrial inner membrane; GO:0016020 membrane; GO:0016021 integral component of membrane; GO:0019866 organelle inner membrane; GO:0031090 organelle membrane; GO:0031224 intrinsic component of membrane; GO:0031966 mitochondrial membrane; GO:0031967 organelle …	GO:0000064 L-ornithine transmembrane transporter activity; GO:0005215 transporter activity; GO:0005342 organic acid transmembrane transporter activity; GO:0008324 cation transmembrane transporter activity; GO:0008509 anion transmembrane transporter activity; GO:0008514 organic anion transmembrane transporter activity; GO:0015075 ion transmembrane transporter activity; GO:0015171 amino acid transm…			C	KOG0763	Mitochondrial ornithine transporter
P83093	Stromal interaction molecule 2 OS=Mus musculus OX=10090 GN=Stim2 PE=1 SV=2	Stim2	0.76	-0.395929	0.0323655	Down	83.924	5.2	3	3	3	1.008	1.164	1.148	1.266	1.081	0.765	0.725	0.915	plasma membrane	K18196	STIM2; stromal interaction molecule 2	mmu04020 Calcium signaling pathway	GO:0002115 store-operated calcium entry; GO:0006810 transport; GO:0006811 ion transport; GO:0006812 cation transport; GO:0006816 calcium ion transport; GO:0006873 cellular ion homeostasis; GO:0006874 cellular calcium ion homeostasis; GO:0006875 cellular metal ion homeostasis; GO:0009987 cellular process; GO:0010959 regulation of metal ion transport; GO:0019725 cellular homeostasis; GO:0022898 reg…	GO:0005622 intracellular; GO:0005623 cell; GO:0005737 cytoplasm; GO:0005783 endoplasmic reticulum; GO:0005886 plasma membrane; GO:0012505 endomembrane system; GO:0016020 membrane; GO:0016021 integral component of membrane; GO:0031224 intrinsic component of membrane; GO:0043226 organelle; GO:0043227 membrane-bounded organelle; GO:0043229 intracellular organelle; GO:0043231 intracellular membrane-b…	GO:0005215 transporter activity; GO:0005216 ion channel activity; GO:0005246 calcium channel regulator activity; GO:0005261 cation channel activity; GO:0005262 calcium channel activity; GO:0005488 binding; GO:0005509 calcium ion binding; GO:0008324 cation transmembrane transporter activity; GO:0015075 ion transmembrane transporter activity; GO:0015085 calcium ion transmembrane transporter activit…	PF07647	SAM domain (Sterile alpha motif)	S	KOG4403	Cell surface glycoprotein STIM, contains SAM domain
P24452	Macrophage-capping protein OS=Mus musculus OX=10090 GN=Capg PE=1 SV=2	Capg	1.719	0.78157	0.0323563	Up	39.24	7.4	2	2	2	0.77	0.738	0.652	0.872	0.856	1.418	1.878	1.06	cytoplasm,nucleus	K10368			GO:0002376 immune system process; GO:0006950 response to stress; GO:0006952 defense response; GO:0006955 immune response; GO:0008064 regulation of actin polymerization or depolymerization; GO:0009987 cellular process; GO:0010033 response to organic substance; GO:0010639 negative regulation of organelle organization; GO:0016043 cellular component organization; GO:0022607 cellular component assembl…	GO:0005622 intracellular; GO:0005623 cell; GO:0005634 nucleus; GO:0005654 nucleoplasm; GO:0005730 nucleolus; GO:0005737 cytoplasm; GO:0005814 centriole; GO:0005815 microtubule organizing center; GO:0005819 spindle; GO:0005856 cytoskeleton; GO:0008290 F-actin capping protein complex; GO:0015629 actin cytoskeleton; GO:0015630 microtubule cytoskeleton; GO:0030139 endocytic vesicle; GO:0030496 midbod…	GO:0005488 binding; GO:0005515 protein binding; GO:0019904 protein domain specific binding; GO:0044877 protein-containing complex binding;	PF00626	Gelsolin repeat	Z	KOG0443	Actin regulatory proteins (gelsolin/villin family)
Q8BH35	Complement component C8 beta chain OS=Mus musculus OX=10090 GN=C8b PE=1 SV=1	C8b	0.743	-0.428566	0.0323358	Down	66.229	24.3	11	11	12	1.214	1.096	1.258	1.063	0.949	1.027	0.751	0.713	extracellular	K03998	C8B; complement component 8 subunit beta	mmu05322 Systemic lupus erythematosus; mmu05171 Coronavirus disease - COVID-19; mmu05020 Prion disease; mmu04610 Complement and coagulation cascades; mmu05146 Amoebiasis	GO:0002252 immune effector process; GO:0002253 activation of immune response; GO:0002376 immune system process; GO:0002673 regulation of acute inflammatory response; GO:0002682 regulation of immune system process; GO:0002684 positive regulation of immune system process; GO:0002697 regulation of immune effector process; GO:0002920 regulation of humoral immune response; GO:0006807 nitrogen compound…	GO:0005576 extracellular region; GO:0005579 membrane attack complex; GO:0005615 extracellular space; GO:0005623 cell; GO:0005886 plasma membrane; GO:0005887 integral component of plasma membrane; GO:0016020 membrane; GO:0016021 integral component of membrane; GO:0031224 intrinsic component of membrane; GO:0031226 intrinsic component of plasma membrane; GO:0032991 protein-containing complex; GO:00…	GO:0005488 binding; GO:0044877 protein-containing complex binding;	PF00090; PF01823	Thrombospondin type 1 domain; MAC/Perforin domain	W	KOG3535	Adaptor protein Disabled
Q9WUZ9	Ectonucleoside triphosphate diphosphohydrolase 5 OS=Mus musculus OX=10090 GN=Entpd5 PE=1 SV=1	Entpd5	1.52	0.604071	0.0320719	Up	47.101	32.8	11	11	20	0.833	0.798	0.823	0.756	1.465	0.988	0.997	1.429	extracellular	K01511	ENTPD5_6; ectonucleoside triphosphate diphosphohydrolase 5/6 [EC:3.6.1.6]	mmu00240 Pyrimidine metabolism; mmu01100 Metabolic pathways; mmu00230 Purine metabolism	GO:0006109 regulation of carbohydrate metabolic process; GO:0006110 regulation of glycolytic process; GO:0006139 nucleobase-containing compound metabolic process; GO:0006140 regulation of nucleotide metabolic process; GO:0006163 purine nucleotide metabolic process; GO:0006457 protein folding; GO:0006458 'de novo' protein folding; GO:0006464 cellular protein modification process; GO:0006486 protei…	GO:0005576 extracellular region; GO:0005622 intracellular; GO:0005623 cell; GO:0005737 cytoplasm; GO:0005783 endoplasmic reticulum; GO:0012505 endomembrane system; GO:0043226 organelle; GO:0043227 membrane-bounded organelle; GO:0043229 intracellular organelle; GO:0043231 intracellular membrane-bounded organelle;	GO:0003824 catalytic activity; GO:0004382 guanosine-diphosphatase activity; GO:0016462 pyrophosphatase activity; GO:0016787 hydrolase activity; GO:0016817 hydrolase activity, acting on acid anhydrides; GO:0016818 hydrolase activity, acting on acid anhydrides, in phosphorus-containing anhydrides; GO:0017110 nucleoside-diphosphatase activity; GO:0045134 uridine-diphosphatase activity;			F	KOG1385	Nucleoside phosphatase
O09158	Cytochrome P450 3A25 OS=Mus musculus OX=10090 GN=Cyp3a25 PE=1 SV=1	Cyp3a25	1.482	0.567545	0.0320395	Up	58.121	30.2	17	16	30	0.854	0.866	0.807	0.789	1.388	1.494	1.049	0.982	endoplasmic reticulum	K07424	CYP3A; cytochrome P450 family 3 subfamily A [EC:1.14.14.1]	mmu00591 Linoleic acid metabolism; mmu00830 Retinol metabolism; mmu05204 Chemical carcinogenesis; mmu01100 Metabolic pathways; mmu00140 Steroid hormone biosynthesis	GO:0001676 long-chain fatty acid metabolic process; GO:0002933 lipid hydroxylation; GO:0006066 alcohol metabolic process; GO:0006082 organic acid metabolic process; GO:0006629 lipid metabolic process; GO:0006631 fatty acid metabolic process; GO:0006633 fatty acid biosynthetic process; GO:0006694 steroid biosynthetic process; GO:0006706 steroid catabolic process; GO:0006720 isoprenoid metabolic pr…	GO:0005622 intracellular; GO:0005623 cell; GO:0005737 cytoplasm; GO:0005783 endoplasmic reticulum; GO:0005789 endoplasmic reticulum membrane; GO:0012505 endomembrane system; GO:0016020 membrane; GO:0031090 organelle membrane; GO:0031984 organelle subcompartment; GO:0042175 nuclear outer membrane-endoplasmic reticulum membrane network; GO:0043226 organelle; GO:0043227 membrane-bounded organelle; G…	GO:0003824 catalytic activity; GO:0004497 monooxygenase activity; GO:0005488 binding; GO:0005496 steroid binding; GO:0005506 iron ion binding; GO:0005515 protein binding; GO:0008144 drug binding; GO:0008289 lipid binding; GO:0008390 testosterone 16-alpha-hydroxylase activity; GO:0008395 steroid hydroxylase activity; GO:0016491 oxidoreductase activity; GO:0016705 oxidoreductase activity, acting on…	PF00067	Cytochrome P450	Q	KOG0158	Cytochrome P450 CYP3/CYP5/CYP6/CYP9 subfamilies
Q99PG0	Arylacetamide deacetylase OS=Mus musculus OX=10090 GN=Aadac PE=1 SV=3	Aadac	0.734	-0.446148	0.0320302	Down	45.25	36.2	12	12	34	1.013	1.246	1.212	1.148	1.071	0.784	0.644	0.89	extracellular	K13616			GO:0006629 lipid metabolic process; GO:0008152 metabolic process; GO:0009056 catabolic process; GO:0009893 positive regulation of metabolic process; GO:0009894 regulation of catabolic process; GO:0009896 positive regulation of catabolic process; GO:0010896 regulation of triglyceride catabolic process; GO:0010898 positive regulation of triglyceride catabolic process; GO:0019216 regulation of lipid…	GO:0005622 intracellular; GO:0005623 cell; GO:0005737 cytoplasm; GO:0005783 endoplasmic reticulum; GO:0005789 endoplasmic reticulum membrane; GO:0012505 endomembrane system; GO:0016020 membrane; GO:0031090 organelle membrane; GO:0031984 organelle subcompartment; GO:0042175 nuclear outer membrane-endoplasmic reticulum membrane network; GO:0043226 organelle; GO:0043227 membrane-bounded organelle; G…	GO:0003824 catalytic activity; GO:0004806 triglyceride lipase activity; GO:0016298 lipase activity; GO:0016787 hydrolase activity; GO:0016788 hydrolase activity, acting on ester bonds; GO:0017171 serine hydrolase activity; GO:0019213 deacetylase activity; GO:0052689 carboxylic ester hydrolase activity;	PF07859	alpha/beta hydrolase fold	V	KOG1515	Arylacetamide deacetylase
P10648	Glutathione S-transferase A2 OS=Mus musculus OX=10090 GN=Gsta2 PE=1 SV=3	Gsta2	4.546	2.1846	0.000706643	Up	25.542	41	11	2	44	0.243	0.348	0.42	0.452	1.36	2.737	1.212	1.342	cytoplasm	K00799	GST; glutathione S-transferase [EC:2.5.1.18]	mmu05204 Chemical carcinogenesis; mmu05418 Fluid shear stress and atherosclerosis; mmu01100 Metabolic pathways; mmu00983 Drug metabolism - other enzymes; mmu00480 Glutathione metabolism; mmu01524 Platinum drug resistance; mmu05225 Hepatocellular carcinoma; mmu00982 Drug metabolism - cytochrome P450; mmu00980 Metabolism of xenobiotics by cytochrome P450; mmu05200 Pathways in cancer	GO:0001655 urogenital system development; GO:0001657 ureteric bud development; GO:0001822 kidney development; GO:0001823 mesonephros development; GO:0006518 peptide metabolic process; GO:0006575 cellular modified amino acid metabolic process; GO:0006749 glutathione metabolic process; GO:0006790 sulfur compound metabolic process; GO:0006807 nitrogen compound metabolic process; GO:0007275 multicell…	GO:0005622 intracellular; GO:0005623 cell; GO:0005737 cytoplasm; GO:0005829 cytosol;	GO:0003824 catalytic activity; GO:0004364 glutathione transferase activity; GO:0005488 binding; GO:0016740 transferase activity; GO:0016765 transferase activity, transferring alkyl or aryl (other than methyl) groups; GO:0033218 amide binding; GO:0042277 peptide binding; GO:0043167 ion binding; GO:0043168 anion binding; GO:0043295 glutathione binding; GO:0048037 cofactor binding; GO:0072341 modifi…	PF02798; PF00043	Glutathione S-transferase, N-terminal domain; Glutathione S-transferase, C-terminal domain	O	KOG1695	Glutathione S-transferase
P16125	L-lactate dehydrogenase B chain OS=Mus musculus OX=10090 GN=Ldhb PE=1 SV=2	Ldhb	0.759	-0.397828	0.0316031	Down	36.572	12.6	4	3	9	1.067	1.199	1.343	0.982	0.76	0.885	1.048	0.792	cytoplasm	K00016	LDH; L-lactate dehydrogenase [EC:1.1.1.27]	mmu00620 Pyruvate metabolism; mmu05230 Central carbon metabolism in cancer; mmu04922 Glucagon signaling pathway; mmu01100 Metabolic pathways; mmu00270 Cysteine and methionine metabolism; mmu00010 Glycolysis / Gluconeogenesis; mmu00640 Propanoate metabolism; mmu04066 HIF-1 signaling pathway	GO:0006082 organic acid metabolic process; GO:0006089 lactate metabolic process; GO:0006090 pyruvate metabolic process; GO:0006139 nucleobase-containing compound metabolic process; GO:0006725 cellular aromatic compound metabolic process; GO:0006732 coenzyme metabolic process; GO:0006733 oxidoreduction coenzyme metabolic process; GO:0006753 nucleoside phosphate metabolic process; GO:0006793 phosph…	GO:0005622 intracellular; GO:0005623 cell; GO:0005737 cytoplasm; GO:0005829 cytosol; GO:0016020 membrane; GO:0043209 myelin sheath; GO:0045121 membrane raft; GO:0098589 membrane region; GO:0098805 whole membrane; GO:0098857 membrane microdomain;	GO:0000166 nucleotide binding; GO:0003824 catalytic activity; GO:0004457 lactate dehydrogenase activity; GO:0004459 L-lactate dehydrogenase activity; GO:0005488 binding; GO:0005515 protein binding; GO:0016491 oxidoreductase activity; GO:0016614 oxidoreductase activity, acting on CH-OH group of donors; GO:0016616 oxidoreductase activity, acting on the CH-OH group of donors, NAD or NADP as acceptor…	PF02866	lactate/malate dehydrogenase, alpha/beta C-terminal domain	C	KOG1495	Lactate dehydrogenase
Q5U419	Major facilitator superfamily domain-containing protein 3 OS=Mus musculus OX=10090 GN=Mfsd3 PE=2 SV=1	Mfsd3	0.699	-0.516636	0.0315466	Down	43.165	3.4	1	1	1	0.91	1.294	1.17	1.369	1.063	0.754	0.697	0.801	plasma membrane				GO:0006810 transport; GO:0006811 ion transport; GO:0006812 cation transport; GO:0015672 monovalent inorganic cation transport; GO:0034220 ion transmembrane transport; GO:0051179 localization; GO:0051234 establishment of localization; GO:0055085 transmembrane transport; GO:0098655 cation transmembrane transport; GO:0098660 inorganic ion transmembrane transport; GO:0098662 inorganic cation transmem…	GO:0005623 cell; GO:0005886 plasma membrane; GO:0005887 integral component of plasma membrane; GO:0016020 membrane; GO:0016021 integral component of membrane; GO:0031224 intrinsic component of membrane; GO:0031226 intrinsic component of plasma membrane; GO:0071944 cell periphery;	GO:0005215 transporter activity; GO:0008324 cation transmembrane transporter activity; GO:0015075 ion transmembrane transporter activity; GO:0015077 monovalent inorganic cation transmembrane transporter activity; GO:0015078 proton transmembrane transporter activity; GO:0015291 secondary active transmembrane transporter activity; GO:0015293 symporter activity; GO:0015294 solute:cation symporter ac…			P	KOG3574	Acetyl-CoA transporter
P70194	C-type lectin domain family 4 member F OS=Mus musculus OX=10090 GN=Clec4f PE=1 SV=1	Clec4f	0.758	-0.39973	0.0315462	Down	61.268	22.8	11	11	16	1.118	1.21	0.919	1.272	0.756	1.024	0.868	0.778	plasma membrane	K10060			GO:0001775 cell activation; GO:0002376 immune system process; GO:0007154 cell communication; GO:0007165 signal transduction; GO:0009987 cellular process; GO:0023052 signaling; GO:0042110 T cell activation; GO:0045321 leukocyte activation; GO:0046631 alpha-beta T cell activation; GO:0046649 lymphocyte activation; GO:0050789 regulation of biological process; GO:0050794 regulation of cellular proces…	GO:0005623 cell; GO:0005886 plasma membrane; GO:0016020 membrane; GO:0071944 cell periphery;	GO:0005488 binding; GO:0005534 galactose binding; GO:0008289 lipid binding; GO:0030246 carbohydrate binding; GO:0036094 small molecule binding; GO:0038023 signaling receptor activity; GO:0048029 monosaccharide binding; GO:0051861 glycolipid binding; GO:0060089 molecular transducer activity; GO:0097367 carbohydrate derivative binding;	PF00059	Lectin C-type domain	TV	KOG4297	C-type lectin
Q80XU3	Nuclear ubiquitous casein and cyclin-dependent kinase substrate 1 OS=Mus musculus OX=10090 GN=Nucks1 PE=1 SV=1	Nucks1	1.335	0.41684	0.0310894	Up	26.313	3.8	1	1	1	0.792	0.889	0.915	0.917	1.095	0.947	1.17	1.479	nucleus				GO:0000724 double-strand break repair via homologous recombination; GO:0000725 recombinational repair; GO:0001678 cellular glucose homeostasis; GO:0006139 nucleobase-containing compound metabolic process; GO:0006259 DNA metabolic process; GO:0006260 DNA replication; GO:0006261 DNA-dependent DNA replication; GO:0006275 regulation of DNA replication; GO:0006281 DNA repair; GO:0006302 double-strand …	GO:0000228 nuclear chromosome; GO:0000785 chromatin; GO:0000790 nuclear chromatin; GO:0005622 intracellular; GO:0005623 cell; GO:0005634 nucleus; GO:0005694 chromosome; GO:0005730 nucleolus; GO:0005737 cytoplasm; GO:0031974 membrane-enclosed lumen; GO:0031981 nuclear lumen; GO:0043226 organelle; GO:0043227 membrane-bounded organelle; GO:0043228 non-membrane-bounded organelle; GO:0043229 intracell…	GO:0000981 DNA-binding transcription factor activity, RNA polymerase II-specific; GO:0001228 DNA-binding transcription activator activity, RNA polymerase II-specific; GO:0003676 nucleic acid binding; GO:0003677 DNA binding; GO:0003682 chromatin binding; GO:0003690 double-stranded DNA binding; GO:0003697 single-stranded DNA binding; GO:0003700 DNA-binding transcription factor activity; GO:0005488 …
Q68FF9	3-oxo-5-alpha-steroid 4-dehydrogenase 1 OS=Mus musculus OX=10090 GN=Srd5a1 PE=2 SV=2	Srd5a1	0.578	-0.790859	0.0308115	Down	29.344	6.7	2	2	2	1.148	1.424	1.324	1.178	1.064	0.778	0.39	0.7	plasma membrane	K12343	SRD5A1; 3-oxo-5-alpha-steroid 4-dehydrogenase 1 [EC:1.3.1.22]	mmu00140 Steroid hormone biosynthesis	GO:0000003 reproduction; GO:0001501 skeletal system development; GO:0001505 regulation of neurotransmitter levels; GO:0001655 urogenital system development; GO:0001889 liver development; GO:0003006 developmental process involved in reproduction; GO:0006091 generation of precursor metabolites and energy; GO:0006629 lipid metabolic process; GO:0006694 steroid biosynthetic process; GO:0006702 androg…	GO:0005622 intracellular; GO:0005623 cell; GO:0005737 cytoplasm; GO:0005783 endoplasmic reticulum; GO:0005789 endoplasmic reticulum membrane; GO:0012505 endomembrane system; GO:0016020 membrane; GO:0031984 organelle subcompartment; GO:0036477 somatodendritic compartment; GO:0042175 nuclear outer membrane-endoplasmic reticulum membrane network; GO:0042995 cell projection; GO:0043005 neuron project…	GO:0000166 nucleotide binding; GO:0003824 catalytic activity; GO:0003865 3-oxo-5-alpha-steroid 4-dehydrogenase activity; GO:0005488 binding; GO:0009055 electron transfer activity; GO:0016229 steroid dehydrogenase activity; GO:0016491 oxidoreductase activity; GO:0016627 oxidoreductase activity, acting on the CH-CH group of donors; GO:0033218 amide binding; GO:0033765 steroid dehydrogenase activity…			I	KOG1638	Steroid reductase
P43276	Histone H1.5 OS=Mus musculus OX=10090 GN=H1-5 PE=1 SV=2	H1-5	1.485	0.570463	0.0306399	Up	22.576	25.6	6	3	8	0.874	0.642	0.692	1.11	1.067	1.114	1.505	1.24	nucleus	K11275			GO:0000122 negative regulation of transcription by RNA polymerase II; GO:0001558 regulation of cell growth; GO:0006325 chromatin organization; GO:0006355 regulation of transcription, DNA-templated; GO:0006357 regulation of transcription by RNA polymerase II; GO:0006996 organelle organization; GO:0007275 multicellular organism development; GO:0007517 muscle organ development; GO:0008104 protein lo…	GO:0000228 nuclear chromosome; GO:0000785 chromatin; GO:0000790 nuclear chromatin; GO:0000792 heterochromatin; GO:0005622 intracellular; GO:0005623 cell; GO:0005634 nucleus; GO:0005694 chromosome; GO:0005720 nuclear heterochromatin; GO:0031974 membrane-enclosed lumen; GO:0031981 nuclear lumen; GO:0043226 organelle; GO:0043227 membrane-bounded organelle; GO:0043228 non-membrane-bounded organelle; …	GO:0003676 nucleic acid binding; GO:0003677 DNA binding; GO:0003682 chromatin binding; GO:0005488 binding; GO:0005515 protein binding; GO:0019899 enzyme binding; GO:0031490 chromatin DNA binding; GO:0042826 histone deacetylase binding; GO:0097159 organic cyclic compound binding; GO:1901363 heterocyclic compound binding;	PF00538	linker histone H1 and H5 family	B	KOG4012	Histone H1
P13745	Glutathione S-transferase A1 OS=Mus musculus OX=10090 GN=Gsta1 PE=1 SV=2	Gsta1	4.314	2.10903	0.0140076	Up	25.608	40.8	11	1	54	0.473	0.365	0.353	0.377	0.679	3.747	1.175	1.163	cytoplasm	K00799	GST; glutathione S-transferase [EC:2.5.1.18]	mmu05204 Chemical carcinogenesis; mmu05418 Fluid shear stress and atherosclerosis; mmu01100 Metabolic pathways; mmu00983 Drug metabolism - other enzymes; mmu00480 Glutathione metabolism; mmu01524 Platinum drug resistance; mmu05225 Hepatocellular carcinoma; mmu00982 Drug metabolism - cytochrome P450; mmu00980 Metabolism of xenobiotics by cytochrome P450; mmu05200 Pathways in cancer	GO:0001655 urogenital system development; GO:0001657 ureteric bud development; GO:0001822 kidney development; GO:0001823 mesonephros development; GO:0006518 peptide metabolic process; GO:0006575 cellular modified amino acid metabolic process; GO:0006749 glutathione metabolic process; GO:0006790 sulfur compound metabolic process; GO:0006805 xenobiotic metabolic process; GO:0006807 nitrogen compoun…	GO:0005622 intracellular; GO:0005623 cell; GO:0005634 nucleus; GO:0005635 nuclear envelope; GO:0005640 nuclear outer membrane; GO:0005737 cytoplasm; GO:0005829 cytosol; GO:0012505 endomembrane system; GO:0016020 membrane; GO:0019867 outer membrane; GO:0031090 organelle membrane; GO:0031965 nuclear membrane; GO:0031967 organelle envelope; GO:0031968 organelle outer membrane; GO:0031975 envelope; G…	GO:0003824 catalytic activity; GO:0004364 glutathione transferase activity; GO:0005488 binding; GO:0008144 drug binding; GO:0016740 transferase activity; GO:0016765 transferase activity, transferring alkyl or aryl (other than methyl) groups; GO:0033218 amide binding; GO:0042277 peptide binding; GO:0043167 ion binding; GO:0043168 anion binding; GO:0043295 glutathione binding; GO:0048037 cofactor b…	PF02798; PF00043	Glutathione S-transferase, N-terminal domain; Glutathione S-transferase, C-terminal domain	O	KOG1695	Glutathione S-transferase
Q6GQR8	Zinc finger protein 329 OS=Mus musculus OX=10090 GN=Znf329 PE=1 SV=2	Znf329	1.367	0.451013	0.0305233	Up	59.831	1.3	1	1	1	0.815	0.821	0.881	0.94	1.034	1.29	1.411	0.992	nucleus				GO:0006355 regulation of transcription, DNA-templated; GO:0006357 regulation of transcription by RNA polymerase II; GO:0009889 regulation of biosynthetic process; GO:0010468 regulation of gene expression; GO:0010556 regulation of macromolecule biosynthetic process; GO:0019219 regulation of nucleobase-containing compound metabolic process; GO:0019222 regulation of metabolic process; GO:0031323 reg…		GO:0000981 DNA-binding transcription factor activity, RNA polymerase II-specific; GO:0003700 DNA-binding transcription factor activity; GO:0140110 transcription regulator activity;	PF00096	Zinc finger, C2H2 type	K	KOG1721	FOG: Zn-finger
P15327	Bisphosphoglycerate mutase OS=Mus musculus OX=10090 GN=Bpgm PE=1 SV=2	Bpgm	1.485	0.570463	0.0304327	Up	29.978	25.1	6	6	6	0.812	0.81	0.874	0.73	1.27	0.807	1.444	1.268	cytoplasm	K01837	BPGM; bisphosphoglycerate/phosphoglycerate mutase [EC:5.4.2.4 5.4.2.11]	mmu00260 Glycine, serine and threonine metabolism; mmu01100 Metabolic pathways; mmu00010 Glycolysis / Gluconeogenesis	GO:0002262 myeloid cell homeostasis; GO:0002376 immune system process; GO:0002520 immune system development; GO:0005975 carbohydrate metabolic process; GO:0005996 monosaccharide metabolic process; GO:0006006 glucose metabolic process; GO:0006007 glucose catabolic process; GO:0006082 organic acid metabolic process; GO:0006090 pyruvate metabolic process; GO:0006091 generation of precursor metabolit…	GO:0005622 intracellular; GO:0005623 cell; GO:0005737 cytoplasm; GO:0005829 cytosol;	GO:0003824 catalytic activity; GO:0004082 bisphosphoglycerate mutase activity; GO:0004619 phosphoglycerate mutase activity; GO:0016853 isomerase activity; GO:0016866 intramolecular transferase activity; GO:0016868 intramolecular transferase activity, phosphotransferases; GO:0046538 2,3-bisphosphoglycerate-dependent phosphoglycerate mutase activity;	PF00300	Histidine phosphatase superfamily (branch 1)	G	KOG0235	Phosphoglycerate mutase
O35728	Cytochrome P450 4A14 OS=Mus musculus OX=10090 GN=Cyp4a14 PE=1 SV=1	Cyp4a14	4.025	2.00899	0.0020665	Up	58.719	31.6	16	11	47	0.39	0.388	0.433	0.391	1.469	0.774	2.627	1.578	plasma membrane	K07425	CYP4A; long-chain fatty acid omega-monooxygenase [EC:1.14.14.80]	mmu00830 Retinol metabolism; mmu03320 PPAR signaling pathway; mmu04270 Vascular smooth muscle contraction; mmu01100 Metabolic pathways; mmu00071 Fatty acid degradation; mmu00590 Arachidonic acid metabolism; mmu04750 Inflammatory mediator regulation of TRP channels	GO:0001655 urogenital system development; GO:0001676 long-chain fatty acid metabolic process; GO:0001822 kidney development; GO:0006082 organic acid metabolic process; GO:0006629 lipid metabolic process; GO:0006631 fatty acid metabolic process; GO:0006690 icosanoid metabolic process; GO:0007275 multicellular organism development; GO:0008152 metabolic process; GO:0009058 biosynthetic process; GO:0…	GO:0005622 intracellular; GO:0005623 cell; GO:0005737 cytoplasm; GO:0005783 endoplasmic reticulum; GO:0005789 endoplasmic reticulum membrane; GO:0012505 endomembrane system; GO:0016020 membrane; GO:0031090 organelle membrane; GO:0031984 organelle subcompartment; GO:0042175 nuclear outer membrane-endoplasmic reticulum membrane network; GO:0043226 organelle; GO:0043227 membrane-bounded organelle; G…	GO:0003824 catalytic activity; GO:0004497 monooxygenase activity; GO:0005488 binding; GO:0005504 fatty acid binding; GO:0008289 lipid binding; GO:0008391 arachidonic acid monooxygenase activity; GO:0008392 arachidonic acid epoxygenase activity; GO:0008405 arachidonic acid 11,12-epoxygenase activity; GO:0016491 oxidoreductase activity; GO:0016705 oxidoreductase activity, acting on paired donors, w…	PF00067	Cytochrome P450	Q	KOG0157	Cytochrome P450 CYP4/CYP19/CYP26 subfamilies
Q920L1	Acyl-CoA (8-3)-desaturase OS=Mus musculus OX=10090 GN=Fads1 PE=1 SV=1	Fads1	0.69	-0.535332	0.0301538	Down	52.322	8.9	3	3	5	0.928	1.153	1.228	1.494	0.961	0.865	0.645	0.845	plasma membrane	K10224	FADS1; acyl-CoA (8-3)-desaturase (Delta-5 desaturase) [EC:1.14.19.44]	mmu01040 Biosynthesis of unsaturated fatty acids; mmu01100 Metabolic pathways; mmu01212 Fatty acid metabolism	GO:0001676 long-chain fatty acid metabolic process; GO:0006082 organic acid metabolic process; GO:0006355 regulation of transcription, DNA-templated; GO:0006629 lipid metabolic process; GO:0006631 fatty acid metabolic process; GO:0006633 fatty acid biosynthetic process; GO:0006636 unsaturated fatty acid biosynthetic process; GO:0006644 phospholipid metabolic process; GO:0006690 icosanoid metaboli…	GO:0005622 intracellular; GO:0005623 cell; GO:0005634 nucleus; GO:0005737 cytoplasm; GO:0005783 endoplasmic reticulum; GO:0005789 endoplasmic reticulum membrane; GO:0012505 endomembrane system; GO:0016020 membrane; GO:0016021 integral component of membrane; GO:0031224 intrinsic component of membrane; GO:0031984 organelle subcompartment; GO:0042175 nuclear outer membrane-endoplasmic reticulum memb…	GO:0000248 C-5 sterol desaturase activity; GO:0003824 catalytic activity; GO:0016213 linoleoyl-CoA desaturase activity; GO:0016215 acyl-CoA desaturase activity; GO:0016491 oxidoreductase activity; GO:0016705 oxidoreductase activity, acting on paired donors, with incorporation or reduction of molecular oxygen; GO:0016717 oxidoreductase activity, acting on paired donors, with oxidation of a pair of…	PF00173; PF00487	Cytochrome b5-like Heme/Steroid binding domain; Fatty acid desaturase	I	KOG4232	Delta 6-fatty acid desaturase/delta-8 sphingolipid desaturase
Q8BGD9	Eukaryotic translation initiation factor 4B OS=Mus musculus OX=10090 GN=Eif4b PE=1 SV=1	Eif4b	1.679	0.747602	0.0300449	Up	68.839	23.7	12	12	24	0.531	0.588	0.9	0.918	1.378	0.95	1.025	1.579	nucleus	K03258	EIF4B; translation initiation factor 4B	mmu05205 Proteoglycans in cancer; mmu04151 PI3K-Akt signaling pathway; mmu04150 mTOR signaling pathway; mmu03013 RNA transport	GO:0001731 formation of translation preinitiation complex; GO:0002181 cytoplasmic translation; GO:0002183 cytoplasmic translational initiation; GO:0006412 translation; GO:0006413 translational initiation; GO:0006417 regulation of translation; GO:0006446 regulation of translational initiation; GO:0006518 peptide metabolic process; GO:0006807 nitrogen compound metabolic process; GO:0008152 metaboli…	GO:0005622 intracellular; GO:0005623 cell; GO:0005737 cytoplasm; GO:0005829 cytosol; GO:0005844 polysome; GO:0016281 eukaryotic translation initiation factor 4F complex; GO:0030425 dendrite; GO:0032991 protein-containing complex; GO:0036477 somatodendritic compartment; GO:0042995 cell projection; GO:0043005 neuron projection; GO:0043025 neuronal cell body; GO:0044297 cell body; GO:0097447 dendrit…	GO:0003676 nucleic acid binding; GO:0003723 RNA binding; GO:0003725 double-stranded RNA binding; GO:0003727 single-stranded RNA binding; GO:0003743 translation initiation factor activity; GO:0003824 catalytic activity; GO:0004386 helicase activity; GO:0005488 binding; GO:0008135 translation factor activity, RNA binding; GO:0016462 pyrophosphatase activity; GO:0016787 hydrolase activity; GO:001681…	PF00076	RNA recognition motif. (a.k.a. RRM, RBD, or RNP domain)	A	KOG0118	FOG: RRM domain
P97351	40S ribosomal protein S3a OS=Mus musculus OX=10090 GN=Rps3a PE=1 SV=3	Rps3a	0.765	-0.386468	0.0298354	Down	29.885	59.1	19	19	49	1.294	1.122	1.027	1.011	0.946	0.86	0.676	0.927	nucleus	K02984	RP-S3Ae; small subunit ribosomal protein S3Ae	mmu03010 Ribosome; mmu05171 Coronavirus disease - COVID-19	GO:0000184 nuclear-transcribed mRNA catabolic process, nonsense-mediated decay; GO:0000956 nuclear-transcribed mRNA catabolic process; GO:0002181 cytoplasmic translation; GO:0006139 nucleobase-containing compound metabolic process; GO:0006401 RNA catabolic process; GO:0006402 mRNA catabolic process; GO:0006412 translation; GO:0006413 translational initiation; GO:0006417 regulation of translation;…	GO:0005622 intracellular; GO:0005623 cell; GO:0005634 nucleus; GO:0005654 nucleoplasm; GO:0005730 nucleolus; GO:0005737 cytoplasm; GO:0005783 endoplasmic reticulum; GO:0005829 cytosol; GO:0005840 ribosome; GO:0012505 endomembrane system; GO:0015935 small ribosomal subunit; GO:0022626 cytosolic ribosome; GO:0022627 cytosolic small ribosomal subunit; GO:0031974 membrane-enclosed lumen; GO:0031981 n…	GO:0003676 nucleic acid binding; GO:0003723 RNA binding; GO:0003729 mRNA binding; GO:0003735 structural constituent of ribosome; GO:0005198 structural molecule activity; GO:0005488 binding; GO:0005515 protein binding; GO:0031369 translation initiation factor binding; GO:0044877 protein-containing complex binding; GO:0048027 mRNA 5'-UTR binding; GO:0097159 organic cyclic compound binding; GO:19013…			J	KOG1628	40S ribosomal protein S3A
Q9ET43	Claudin-12 OS=Mus musculus OX=10090 GN=Cldn12 PE=1 SV=2	Cldn12	0.763	-0.390245	0.0296579	Down	26.994	4.9	1	1	1	0.952	1.203	1.102	1.325	0.896	1	0.734	0.865	plasma membrane				GO:0007155 cell adhesion; GO:0016338 calcium-independent cell-cell adhesion via plasma membrane cell-adhesion molecules; GO:0022610 biological adhesion; GO:0098609 cell-cell adhesion; GO:0098742 cell-cell adhesion via plasma-membrane adhesion molecules;	GO:0005623 cell; GO:0005886 plasma membrane; GO:0005911 cell-cell junction; GO:0005923 bicellular tight junction; GO:0016020 membrane; GO:0016328 lateral plasma membrane; GO:0030054 cell junction; GO:0043296 apical junction complex; GO:0070160 tight junction; GO:0071944 cell periphery;	GO:0005488 binding; GO:0005515 protein binding; GO:0042802 identical protein binding;
P48356	Leptin receptor OS=Mus musculus OX=10090 GN=Lepr PE=1 SV=1	Lepr	1.532	0.615416	0.0296016	Up	130.79	1.5	1	1	1	0.974	0.758	0.875	0.638	1.153	1.183	0.963	1.673	plasma membrane	K05062	LEPR; leptin receptor	mmu04630 JAK-STAT signaling pathway; mmu04060 Cytokine-cytokine receptor interaction; mmu04920 Adipocytokine signaling pathway; mmu04080 Neuroactive ligand-receptor interaction; mmu04152 AMPK signaling pathway; mmu04932 Non-alcoholic fatty liver disease	GO:0000003 reproduction; GO:0001525 angiogenesis; GO:0001542 ovulation from ovarian follicle; GO:0001568 blood vessel development; GO:0001666 response to hypoxia; GO:0001775 cell activation; GO:0001932 regulation of protein phosphorylation; GO:0001934 positive regulation of protein phosphorylation; GO:0001944 vasculature development; GO:0002376 immune system process; GO:0002520 immune system deve…	GO:0005576 extracellular region; GO:0005615 extracellular space; GO:0005623 cell; GO:0005886 plasma membrane; GO:0005887 integral component of plasma membrane; GO:0016020 membrane; GO:0016021 integral component of membrane; GO:0031224 intrinsic component of membrane; GO:0031226 intrinsic component of plasma membrane; GO:0032991 protein-containing complex; GO:0043235 receptor complex; GO:0071944 c…	GO:0004888 transmembrane signaling receptor activity; GO:0004896 cytokine receptor activity; GO:0005488 binding; GO:0005515 protein binding; GO:0016500 protein-hormone receptor activity; GO:0017046 peptide hormone binding; GO:0033218 amide binding; GO:0038021 leptin receptor activity; GO:0038023 signaling receptor activity; GO:0042277 peptide binding; GO:0042562 hormone binding; GO:0042802 identi…	PF06328	Ig-like C2-type domain
O89086	RNA-binding protein 3 OS=Mus musculus OX=10090 GN=Rbm3 PE=1 SV=1	Rbm3	1.874	0.906121	0.029351	Up	16.604	6.5	1	1	1	0.75	0.72	0.628	0.776	0.955	1.258	2.201	0.972	nucleus	K13186			GO:0006139 nucleobase-containing compound metabolic process; GO:0006396 RNA processing; GO:0006412 translation; GO:0006417 regulation of translation; GO:0006518 peptide metabolic process; GO:0006725 cellular aromatic compound metabolic process; GO:0006807 nitrogen compound metabolic process; GO:0006950 response to stress; GO:0008152 metabolic process; GO:0009058 biosynthetic process; GO:0009059 m…	GO:0005622 intracellular; GO:0005623 cell; GO:0005634 nucleus; GO:0005654 nucleoplasm; GO:0005730 nucleolus; GO:0005737 cytoplasm; GO:0030425 dendrite; GO:0031974 membrane-enclosed lumen; GO:0031981 nuclear lumen; GO:0036477 somatodendritic compartment; GO:0042995 cell projection; GO:0043005 neuron projection; GO:0043226 organelle; GO:0043227 membrane-bounded organelle; GO:0043228 non-membrane-bo…	GO:0005488 binding; GO:0043021 ribonucleoprotein complex binding; GO:0043023 ribosomal large subunit binding; GO:0044877 protein-containing complex binding;	PF00076	RNA recognition motif. (a.k.a. RRM, RBD, or RNP domain)	A	KOG0118	FOG: RRM domain
Q8R059	UDP-glucose 4-epimerase OS=Mus musculus OX=10090 GN=Gale PE=1 SV=1	Gale	0.685	-0.545824	0.0282393	Down	38.224	22.8	8	8	10	1.304	1.14	1.185	1.114	0.94	0.616	0.734	0.958	cytoplasm	K01784	galE; UDP-glucose 4-epimerase [EC:5.1.3.2]	mmu00520 Amino sugar and nucleotide sugar metabolism; mmu01100 Metabolic pathways; mmu00052 Galactose metabolism	GO:0005975 carbohydrate metabolic process; GO:0005996 monosaccharide metabolic process; GO:0006012 galactose metabolic process; GO:0006082 organic acid metabolic process; GO:0006090 pyruvate metabolic process; GO:0006091 generation of precursor metabolites and energy; GO:0006096 glycolytic process; GO:0006139 nucleobase-containing compound metabolic process; GO:0006163 purine nucleotide metabolic…	GO:0005622 intracellular; GO:0005623 cell; GO:0005737 cytoplasm; GO:0005829 cytosol;	GO:0003824 catalytic activity; GO:0003978 UDP-glucose 4-epimerase activity; GO:0005488 binding; GO:0005515 protein binding; GO:0016853 isomerase activity; GO:0016854 racemase and epimerase activity; GO:0016857 racemase and epimerase activity, acting on carbohydrates and derivatives; GO:0042802 identical protein binding; GO:0042803 protein homodimerization activity; GO:0046983 protein dimerization…			M	KOG1371	UDP-glucose 4-epimerase/UDP-sulfoquinovose synthase
Q99P72	Reticulon-4 OS=Mus musculus OX=10090 GN=Rtn4 PE=1 SV=2	Rtn4	1.397	0.482332	0.0280673	Up	126.61	5.3	5	5	6	0.681	0.792	0.934	1.019	1.065	1.167	1.475	1.078	plasma membrane	K20720	RTN4; reticulon-4	mmu05010 Alzheimer disease	GO:0001525 angiogenesis; GO:0001558 regulation of cell growth; GO:0001568 blood vessel development; GO:0001837 epithelial to mesenchymal transition; GO:0001944 vasculature development; GO:0003007 heart morphogenesis; GO:0006928 movement of cell or subcellular component; GO:0006996 organelle organization; GO:0006997 nucleus organization; GO:0006999 nuclear pore organization; GO:0007029 endoplasmic…	GO:0005622 intracellular; GO:0005623 cell; GO:0005634 nucleus; GO:0005635 nuclear envelope; GO:0005737 cytoplasm; GO:0005783 endoplasmic reticulum; GO:0005789 endoplasmic reticulum membrane; GO:0005886 plasma membrane; GO:0012505 endomembrane system; GO:0014069 postsynaptic density; GO:0016020 membrane; GO:0016021 integral component of membrane; GO:0030176 integral component of endoplasmic reticu…	GO:0005488 binding; GO:0005515 protein binding; GO:0019899 enzyme binding; GO:0031625 ubiquitin protein ligase binding; GO:0044389 ubiquitin-like protein ligase binding; GO:0044877 protein-containing complex binding;			U	KOG1792	Reticulon
Q9EP96	Solute carrier organic anion transporter family member 1A4 OS=Mus musculus OX=10090 GN=Slco1a4 PE=1 SV=1	Slco1a4	1.793	0.842375	0.0280347	Up	73.964	9.6	5	3	5	0.66	0.674	0.832	0.8	0.874	2.047	1.261	1.137	plasma membrane	K03460	SLCO1A; solute carrier organic anion transporter family, member 1A	mmu04976 Bile secretion	GO:0003008 system process; GO:0006082 organic acid metabolic process; GO:0006629 lipid metabolic process; GO:0006725 cellular aromatic compound metabolic process; GO:0006778 porphyrin-containing compound metabolic process; GO:0006805 xenobiotic metabolic process; GO:0006807 nitrogen compound metabolic process; GO:0006810 transport; GO:0006811 ion transport; GO:0006820 anion transport; GO:0006869 …	GO:0005623 cell; GO:0005886 plasma membrane; GO:0005887 integral component of plasma membrane; GO:0005903 brush border; GO:0016020 membrane; GO:0016021 integral component of membrane; GO:0016323 basolateral plasma membrane; GO:0031224 intrinsic component of membrane; GO:0031226 intrinsic component of plasma membrane; GO:0031253 cell projection membrane; GO:0031526 brush border membrane; GO:004299…	GO:0005215 transporter activity; GO:0005319 lipid transporter activity; GO:0005342 organic acid transmembrane transporter activity; GO:0008028 monocarboxylic acid transmembrane transporter activity; GO:0008509 anion transmembrane transporter activity; GO:0008514 organic anion transmembrane transporter activity; GO:0015075 ion transmembrane transporter activity; GO:0015125 bile acid transmembrane …	PF07648	Kazal-type serine protease inhibitor domain	P	KOG3626	Organic anion transporter
P97333	Neuropilin-1 OS=Mus musculus OX=10090 GN=Nrp1 PE=1 SV=2	Nrp1	0.738	-0.438307	0.0273792	Down	103	2.3	2	2	3	1.164	1.185	1.038	1.262	0.767	0.807	1.136	0.721	plasma membrane	K06724	NRP1; neuropilin 1	mmu05171 Coronavirus disease - COVID-19; mmu04360 Axon guidance; mmu05166 Human T-cell leukemia virus 1 infection	GO:0000902 cell morphogenesis; GO:0000904 cell morphogenesis involved in differentiation; GO:0001525 angiogenesis; GO:0001558 regulation of cell growth; GO:0001568 blood vessel development; GO:0001569 branching involved in blood vessel morphogenesis; GO:0001570 vasculogenesis; GO:0001654 eye development; GO:0001655 urogenital system development; GO:0001667 ameboidal-type cell migration; GO:000170…	GO:0002116 semaphorin receptor complex; GO:0005576 extracellular region; GO:0005622 intracellular; GO:0005623 cell; GO:0005737 cytoplasm; GO:0005768 endosome; GO:0005769 early endosome; GO:0005829 cytosol; GO:0005856 cytoskeleton; GO:0005882 intermediate filament; GO:0005883 neurofilament; GO:0005886 plasma membrane; GO:0005912 adherens junction; GO:0005925 focal adhesion; GO:0009986 cell surface…	GO:0003824 catalytic activity; GO:0004672 protein kinase activity; GO:0004713 protein tyrosine kinase activity; GO:0004714 transmembrane receptor protein tyrosine kinase activity; GO:0004888 transmembrane signaling receptor activity; GO:0005021 vascular endothelial growth factor-activated receptor activity; GO:0005096 GTPase activator activity; GO:0005488 binding; GO:0005515 protein binding; GO:0…	PF00431; PF00754; PF00629	CUB domain; F5/8 type C domain; MAM domain
P49891	Sulfotransferase 1E1 OS=Mus musculus OX=10090 GN=Sult1e1 PE=1 SV=2	Sult1e1	3.958	1.98477	0.0081714	Up	35.59	40.7	14	14	41	0.401	0.393	0.417	0.444	1.227	2.528	1.832	0.963	cytoplasm	K01016	SULT1E1; estrone sulfotransferase [EC:2.8.2.4]	mmu00140 Steroid hormone biosynthesis	GO:0000003 reproduction; GO:0006066 alcohol metabolic process; GO:0006067 ethanol metabolic process; GO:0006068 ethanol catabolic process; GO:0006082 organic acid metabolic process; GO:0006139 nucleobase-containing compound metabolic process; GO:0006163 purine nucleotide metabolic process; GO:0006629 lipid metabolic process; GO:0006706 steroid catabolic process; GO:0006711 estrogen catabolic proc…	GO:0005622 intracellular; GO:0005623 cell; GO:0005634 nucleus; GO:0005635 nuclear envelope; GO:0005737 cytoplasm; GO:0005829 cytosol; GO:0012505 endomembrane system; GO:0016020 membrane; GO:0031090 organelle membrane; GO:0031965 nuclear membrane; GO:0031967 organelle envelope; GO:0031975 envelope; GO:0043226 organelle; GO:0043227 membrane-bounded organelle; GO:0043229 intracellular organelle; GO:…	GO:0003824 catalytic activity; GO:0004062 aryl sulfotransferase activity; GO:0004304 estrone sulfotransferase activity; GO:0008146 sulfotransferase activity; GO:0016740 transferase activity; GO:0016782 transferase activity, transferring sulfur-containing groups; GO:0047894 flavonol 3-sulfotransferase activity; GO:0050294 steroid sulfotransferase activity;	PF00685	Sulfotransferase domain	S	KOG1584	Sulfotransferase
Q99KP3	Lambda-crystallin homolog OS=Mus musculus OX=10090 GN=Cryl1 PE=1 SV=3	Cryl1	1.375	0.459432	0.0263862	Up	35.208	44.8	9	9	12	0.85	0.874	0.842	0.886	0.999	1.428	1.228	1.092	extracellular	K13247	CRYL1; L-gulonate 3-dehydrogenase [EC:1.1.1.45]	mmu00040 Pentose and glucuronate interconversions; mmu01100 Metabolic pathways	GO:0005975 carbohydrate metabolic process; GO:0005996 monosaccharide metabolic process; GO:0006063 uronic acid metabolic process; GO:0006064 glucuronate catabolic process; GO:0006082 organic acid metabolic process; GO:0006793 phosphorus metabolic process; GO:0006796 phosphate-containing compound metabolic process; GO:0008152 metabolic process; GO:0009056 catabolic process; GO:0009058 biosynthetic…	GO:0005622 intracellular; GO:0005623 cell; GO:0005737 cytoplasm; GO:0005829 cytosol;	GO:0000166 nucleotide binding; GO:0003824 catalytic activity; GO:0005488 binding; GO:0005515 protein binding; GO:0016491 oxidoreductase activity; GO:0016614 oxidoreductase activity, acting on CH-OH group of donors; GO:0016616 oxidoreductase activity, acting on the CH-OH group of donors, NAD or NADP as acceptor; GO:0036094 small molecule binding; GO:0042802 identical protein binding; GO:0042803 pr…	PF02737; PF00725	3-hydroxyacyl-CoA dehydrogenase, NAD binding domain; 3-hydroxyacyl-CoA dehydrogenase, C-terminal domain	I	KOG2305	3-hydroxyacyl-CoA dehydrogenase
Q9JLJ5	Elongation of very long chain fatty acids protein 1 OS=Mus musculus OX=10090 GN=Elovl1 PE=1 SV=1	Elovl1	1.878	0.909197	0.0259835	Up	32.677	4.3	1	1	1	0.469	0.752	0.746	0.915	0.987	1.185	1.204	2.036	plasma membrane	K10247	ELOVL1; elongation of very long chain fatty acids protein 1 [EC:2.3.1.199]	mmu01040 Biosynthesis of unsaturated fatty acids; mmu00062 Fatty acid elongation; mmu01100 Metabolic pathways; mmu01212 Fatty acid metabolism	GO:0000038 very long-chain fatty acid metabolic process; GO:0001676 long-chain fatty acid metabolic process; GO:0006082 organic acid metabolic process; GO:0006139 nucleobase-containing compound metabolic process; GO:0006163 purine nucleotide metabolic process; GO:0006164 purine nucleotide biosynthetic process; GO:0006629 lipid metabolic process; GO:0006631 fatty acid metabolic process; GO:0006633…	GO:0005622 intracellular; GO:0005623 cell; GO:0005737 cytoplasm; GO:0005783 endoplasmic reticulum; GO:0005789 endoplasmic reticulum membrane; GO:0012505 endomembrane system; GO:0016020 membrane; GO:0016021 integral component of membrane; GO:0030176 integral component of endoplasmic reticulum membrane; GO:0031224 intrinsic component of membrane; GO:0031227 intrinsic component of endoplasmic reticu…	GO:0003824 catalytic activity; GO:0004312 fatty acid synthase activity; GO:0009922 fatty acid elongase activity; GO:0016740 transferase activity; GO:0016746 transferase activity, transferring acyl groups; GO:0016747 transferase activity, transferring acyl groups other than amino-acyl groups;			I	KOG3071	Fatty acyl-CoA elongase/Polyunsaturated fatty acid specific elongation enzyme
P11714	Cytochrome P450 2D9 OS=Mus musculus OX=10090 GN=Cyp2d9 PE=1 SV=2	Cyp2d9	0.628	-0.671164	0.0257779	Down	56.949	47	22	15	77	1.212	1.294	1.284	1.192	1.235	0.563	0.676	0.653	extracellular	K07414	CYP2D; cytochrome P450 family 2 subfamily D [EC:1.14.14.1]	mmu04726 Serotonergic synapse; mmu00140 Steroid hormone biosynthesis	GO:0001676 long-chain fatty acid metabolic process; GO:0006082 organic acid metabolic process; GO:0006629 lipid metabolic process; GO:0006631 fatty acid metabolic process; GO:0006690 icosanoid metabolic process; GO:0008152 metabolic process; GO:0009987 cellular process; GO:0010033 response to organic substance; GO:0014070 response to organic cyclic compound; GO:0019369 arachidonic acid metabolic …	GO:0005622 intracellular; GO:0005623 cell; GO:0005737 cytoplasm; GO:0005783 endoplasmic reticulum; GO:0005789 endoplasmic reticulum membrane; GO:0012505 endomembrane system; GO:0016020 membrane; GO:0031090 organelle membrane; GO:0031984 organelle subcompartment; GO:0042175 nuclear outer membrane-endoplasmic reticulum membrane network; GO:0043226 organelle; GO:0043227 membrane-bounded organelle; G…	GO:0003824 catalytic activity; GO:0004497 monooxygenase activity; GO:0008395 steroid hydroxylase activity; GO:0016491 oxidoreductase activity;	PF00067	Cytochrome P450	Q	KOG0156	Cytochrome P450 CYP2 subfamily
P58710	L-gulonolactone oxidase OS=Mus musculus OX=10090 GN=Gulo PE=1 SV=3	Gulo	0.666	-0.586406	0.025638	Down	50.478	48.4	23	23	74	1.172	1.219	1.216	1.194	1.012	0.718	0.628	0.84	cytoplasm	K00103	GULO; L-gulonolactone oxidase [EC:1.1.3.8]	mmu00053 Ascorbate and aldarate metabolism; mmu01100 Metabolic pathways; mmu01240 Biosynthesis of cofactors	GO:0005975 carbohydrate metabolic process; GO:0005996 monosaccharide metabolic process; GO:0006082 organic acid metabolic process; GO:0006732 coenzyme metabolic process; GO:0006766 vitamin metabolic process; GO:0006767 water-soluble vitamin metabolic process; GO:0008152 metabolic process; GO:0009058 biosynthetic process; GO:0009108 coenzyme biosynthetic process; GO:0009110 vitamin biosynthetic pr…	GO:0005622 intracellular; GO:0005623 cell; GO:0005737 cytoplasm; GO:0005783 endoplasmic reticulum; GO:0005789 endoplasmic reticulum membrane; GO:0012505 endomembrane system; GO:0016020 membrane; GO:0031090 organelle membrane; GO:0031984 organelle subcompartment; GO:0042175 nuclear outer membrane-endoplasmic reticulum membrane network; GO:0043226 organelle; GO:0043227 membrane-bounded organelle; G…	GO:0000166 nucleotide binding; GO:0003824 catalytic activity; GO:0005488 binding; GO:0016491 oxidoreductase activity; GO:0016614 oxidoreductase activity, acting on CH-OH group of donors; GO:0016899 oxidoreductase activity, acting on the CH-OH group of donors, oxygen as acceptor; GO:0036094 small molecule binding; GO:0043167 ion binding; GO:0043168 anion binding; GO:0048037 cofactor binding; GO:00…	PF01565	FAD binding domain	V	KOG4730	D-arabinono-1, 4-lactone oxidase
Q9CYZ6	Required for excision 1-B domain-containing protein OS=Mus musculus OX=10090 GN=Rex1bd PE=1 SV=1	Rex1bd	1.6	0.678072	0.0254301	Up	18.706	5.3	1	1	1	0.737	0.876	0.824	0.723	1.571	0.845	1.141	1.499	cytoplasm,nucleus
Q00915	Retinol-binding protein 1 OS=Mus musculus OX=10090 GN=Rbp1 PE=1 SV=2	Rbp1	0.719	-0.475936	0.0254145	Down	15.846	48.9	6	6	11	1.128	1.093	1.037	1.498	0.709	0.946	0.969	0.794	cytoplasm				GO:0001523 retinoid metabolic process; GO:0002138 retinoic acid biosynthetic process; GO:0002682 regulation of immune system process; GO:0002761 regulation of myeloid leukocyte differentiation; GO:0006066 alcohol metabolic process; GO:0006082 organic acid metabolic process; GO:0006629 lipid metabolic process; GO:0006720 isoprenoid metabolic process; GO:0006721 terpenoid metabolic process; GO:0006…	GO:0005622 intracellular; GO:0005623 cell; GO:0005634 nucleus; GO:0005654 nucleoplasm; GO:0005737 cytoplasm; GO:0005811 lipid droplet; GO:0005829 cytosol; GO:0031974 membrane-enclosed lumen; GO:0031981 nuclear lumen; GO:0043226 organelle; GO:0043227 membrane-bounded organelle; GO:0043228 non-membrane-bounded organelle; GO:0043229 intracellular organelle; GO:0043231 intracellular membrane-bounded …	GO:0005488 binding; GO:0005501 retinoid binding; GO:0008289 lipid binding; GO:0019840 isoprenoid binding; GO:0019841 retinol binding; GO:0019842 vitamin binding; GO:0036094 small molecule binding; GO:0043178 alcohol binding; GO:1904768 all-trans-retinol binding;	PF00061	Lipocalin / cytosolic fatty-acid binding protein family	I	KOG4015	Fatty acid-binding protein FABP
Q8CGB3	Uveal autoantigen with coiled-coil domains and ankyrin repeats OS=Mus musculus OX=10090 GN=Uaca PE=1 SV=2	Uaca	1.6	0.678072	0.0253554	Up	160.81	1.4	2	2	2	0.52	0.868	0.724	1.054	1.142	1.218	1.557	1.148	nucleus				GO:0006915 apoptotic process; GO:0006950 response to stress; GO:0006974 cellular response to DNA damage stimulus; GO:0006979 response to oxidative stress; GO:0007154 cell communication; GO:0007165 signal transduction; GO:0008219 cell death; GO:0008630 intrinsic apoptotic signaling pathway in response to DNA damage; GO:0008631 intrinsic apoptotic signaling pathway in response to oxidative stress; …	GO:0005576 extracellular region; GO:0005622 intracellular; GO:0005623 cell; GO:0005634 nucleus; GO:0005635 nuclear envelope; GO:0005737 cytoplasm; GO:0005829 cytosol; GO:0012505 endomembrane system; GO:0016020 membrane; GO:0031967 organelle envelope; GO:0031975 envelope; GO:0032991 protein-containing complex; GO:0043226 organelle; GO:0043227 membrane-bounded organelle; GO:0043229 intracellular or…
Q8BH70	F-box/LRR-repeat protein 4 OS=Mus musculus OX=10090 GN=Fbxl4 PE=1 SV=1	Fbxl4	3.91	1.96717	0.000146975	Up	70.268	1.6	1	1	1	0.345	0.416	0.552	0.386	1.751	1.442	2.208	1.242	mitochondria	K10270			GO:0000209 protein polyubiquitination; GO:0006464 cellular protein modification process; GO:0006508 proteolysis; GO:0006511 ubiquitin-dependent protein catabolic process; GO:0006807 nitrogen compound metabolic process; GO:0008152 metabolic process; GO:0009056 catabolic process; GO:0009057 macromolecule catabolic process; GO:0009987 cellular process; GO:0016567 protein ubiquitination; GO:0019538 p…	GO:0000151 ubiquitin ligase complex; GO:0005622 intracellular; GO:0005623 cell; GO:0005634 nucleus; GO:0005654 nucleoplasm; GO:0005737 cytoplasm; GO:0005739 mitochondrion; GO:0005740 mitochondrial envelope; GO:0005758 mitochondrial intermembrane space; GO:0005829 cytosol; GO:0016604 nuclear body; GO:0016607 nuclear speck; GO:0031967 organelle envelope; GO:0031970 organelle envelope lumen; GO:0031…	GO:0003824 catalytic activity; GO:0004842 ubiquitin-protein transferase activity; GO:0016740 transferase activity; GO:0019787 ubiquitin-like protein transferase activity; GO:0140096 catalytic activity, acting on a protein;	PF00646	F-box domain	S	KOG1947	Leucine rich repeat proteins, some proteins contain F-box
O08966	Solute carrier family 22 member 1 OS=Mus musculus OX=10090 GN=Slc22a1 PE=1 SV=2	Slc22a1	0.728	-0.45799	0.024903	Down	61.52	9	6	6	8	1.337	1.006	1.154	1.188	1.082	0.72	0.745	0.864	plasma membrane	K08198	SLC22A1; MFS transporter, OCT family, solute carrier family 22 (organic cation transporter), member 1	mmu04976 Bile secretion; mmu05231 Choline metabolism in cancer	GO:0006810 transport; GO:0006811 ion transport; GO:0006812 cation transport; GO:0006820 anion transport; GO:0006836 neurotransmitter transport; GO:0006855 drug transmembrane transport; GO:0009914 hormone transport; GO:0009987 cellular process; GO:0010248 establishment or maintenance of transmembrane electrochemical gradient; GO:0010817 regulation of hormone levels; GO:0015695 organic cation trans…	GO:0005623 cell; GO:0005886 plasma membrane; GO:0005887 integral component of plasma membrane; GO:0016020 membrane; GO:0016021 integral component of membrane; GO:0016323 basolateral plasma membrane; GO:0031224 intrinsic component of membrane; GO:0031226 intrinsic component of plasma membrane; GO:0071944 cell periphery; GO:0098590 plasma membrane region;	GO:0005215 transporter activity; GO:0005277 acetylcholine transmembrane transporter activity; GO:0005326 neurotransmitter transmembrane transporter activity; GO:0005488 binding; GO:0005515 protein binding; GO:0008324 cation transmembrane transporter activity; GO:0008504 monoamine transmembrane transporter activity; GO:0008509 anion transmembrane transporter activity; GO:0008513 secondary active o…			P	KOG0255	Synaptic vesicle transporter SVOP and related transporters (major facilitator superfamily)
Q9CR92	Coiled-coil domain-containing protein 96 OS=Mus musculus OX=10090 GN=Ccdc96 PE=2 SV=1	Ccdc96	0.515	-0.957356	0.0248266	Down	67.255	1.4	1	1	1	1.579	1.219	1.2	1.281	0.672	0.671	1.047	0.329	nucleus
Q9CPT4	Myeloid-derived growth factor OS=Mus musculus OX=10090 GN=Mydgf PE=1 SV=1	Mydgf	0.725	-0.463947	0.0244284	Down	17.982	31.9	6	6	9	1.42	1.16	1.2	0.889	0.83	0.879	0.768	0.909	extracellular				GO:0001932 regulation of protein phosphorylation; GO:0001934 positive regulation of protein phosphorylation; GO:0001936 regulation of endothelial cell proliferation; GO:0001938 positive regulation of endothelial cell proliferation; GO:0006355 regulation of transcription, DNA-templated; GO:0006357 regulation of transcription by RNA polymerase II; GO:0006950 response to stress; GO:0006986 response …	GO:0005576 extracellular region; GO:0005615 extracellular space; GO:0005622 intracellular; GO:0005623 cell; GO:0005737 cytoplasm; GO:0005783 endoplasmic reticulum; GO:0005788 endoplasmic reticulum lumen; GO:0012505 endomembrane system; GO:0031974 membrane-enclosed lumen; GO:0043226 organelle; GO:0043227 membrane-bounded organelle; GO:0043229 intracellular organelle; GO:0043231 intracellular membr…
Q8WTY4	Anamorsin OS=Mus musculus OX=10090 GN=Ciapin1 PE=1 SV=1	Ciapin1	1.314	0.393965	0.0241086	Up	33.429	18.4	4	4	4	0.816	0.868	0.827	0.936	1.17	1.023	0.952	1.386	nucleus	K22746			GO:0002376 immune system process; GO:0002520 immune system development; GO:0006790 sulfur compound metabolic process; GO:0007275 multicellular organism development; GO:0008152 metabolic process; GO:0009987 cellular process; GO:0010941 regulation of cell death; GO:0016043 cellular component organization; GO:0016226 iron-sulfur cluster assembly; GO:0022607 cellular component assembly; GO:0030097 he…	GO:0005622 intracellular; GO:0005623 cell; GO:0005634 nucleus; GO:0005654 nucleoplasm; GO:0005730 nucleolus; GO:0005737 cytoplasm; GO:0005739 mitochondrion; GO:0031974 membrane-enclosed lumen; GO:0031981 nuclear lumen; GO:0043226 organelle; GO:0043227 membrane-bounded organelle; GO:0043228 non-membrane-bounded organelle; GO:0043229 intracellular organelle; GO:0043231 intracellular membrane-bounde…	GO:0005488 binding; GO:0048037 cofactor binding; GO:0051536 iron-sulfur cluster binding; GO:0051537 2 iron, 2 sulfur cluster binding; GO:0051540 metal cluster binding;	PF08241	Methyltransferase domain	S	KOG4020	Protein DRE2, required for cell viability
O88833	Cytochrome P450 4A10 OS=Mus musculus OX=10090 GN=Cyp4a10 PE=1 SV=2	Cyp4a10	3.88	1.95606	0.000185854	Up	58.33	31.6	15	12	24	0.367	0.358	0.498	0.474	1.618	1.153	2.286	1.527	endoplasmic reticulum	K07425	CYP4A; long-chain fatty acid omega-monooxygenase [EC:1.14.14.80]	mmu00830 Retinol metabolism; mmu03320 PPAR signaling pathway; mmu04270 Vascular smooth muscle contraction; mmu01100 Metabolic pathways; mmu00071 Fatty acid degradation; mmu00590 Arachidonic acid metabolism; mmu04750 Inflammatory mediator regulation of TRP channels	GO:0000003 reproduction; GO:0001655 urogenital system development; GO:0001676 long-chain fatty acid metabolic process; GO:0001822 kidney development; GO:0001890 placenta development; GO:0001977 renal system process involved in regulation of blood volume; GO:0002933 lipid hydroxylation; GO:0003006 developmental process involved in reproduction; GO:0003008 system process; GO:0003013 circulatory sys…	GO:0005576 extracellular region; GO:0005615 extracellular space; GO:0005622 intracellular; GO:0005623 cell; GO:0005737 cytoplasm; GO:0005783 endoplasmic reticulum; GO:0005789 endoplasmic reticulum membrane; GO:0005886 plasma membrane; GO:0012505 endomembrane system; GO:0016020 membrane; GO:0016324 apical plasma membrane; GO:0031090 organelle membrane; GO:0031984 organelle subcompartment; GO:00421…	GO:0003824 catalytic activity; GO:0004497 monooxygenase activity; GO:0008391 arachidonic acid monooxygenase activity; GO:0008392 arachidonic acid epoxygenase activity; GO:0016491 oxidoreductase activity; GO:0016614 oxidoreductase activity, acting on CH-OH group of donors; GO:0016616 oxidoreductase activity, acting on the CH-OH group of donors, NAD or NADP as acceptor; GO:0016705 oxidoreductase ac…	PF00067	Cytochrome P450	Q	KOG0157	Cytochrome P450 CYP4/CYP19/CYP26 subfamilies
Q8K296	Myotubularin-related protein 3 OS=Mus musculus OX=10090 GN=Mtmr3 PE=1 SV=2	Mtmr3	0.757	-0.401635	0.0236201	Down	133.84	1	1	1	1	1.188	1.149	1.154	1.099	0.821	1.115	0.706	0.834	cytoplasm,nucleus	K18082	MTMR3_4; myotubularin-related protein 3/4 [EC:3.1.3.48 3.1.3.64 3.1.3.95]	mmu04070 Phosphatidylinositol signaling system; mmu04140 Autophagy - animal; mmu01100 Metabolic pathways; mmu00562 Inositol phosphate metabolism	GO:0006464 cellular protein modification process; GO:0006470 protein dephosphorylation; GO:0006629 lipid metabolic process; GO:0006644 phospholipid metabolic process; GO:0006650 glycerophospholipid metabolic process; GO:0006661 phosphatidylinositol biosynthetic process; GO:0006793 phosphorus metabolic process; GO:0006796 phosphate-containing compound metabolic process; GO:0006807 nitrogen compoun…	GO:0005622 intracellular; GO:0005623 cell; GO:0005737 cytoplasm; GO:0005829 cytosol; GO:0016020 membrane; GO:0019898 extrinsic component of membrane;	GO:0003824 catalytic activity; GO:0004438 phosphatidylinositol-3-phosphatase activity; GO:0004721 phosphoprotein phosphatase activity; GO:0004722 protein serine/threonine phosphatase activity; GO:0004725 protein tyrosine phosphatase activity; GO:0005488 binding; GO:0005515 protein binding; GO:0016787 hydrolase activity; GO:0016788 hydrolase activity, acting on ester bonds; GO:0016791 phosphatase …	PF06602; PF01363	Myotubularin-related; FYVE zinc finger	IU	KOG4471	Phosphatidylinositol 3-phosphate 3-phosphatase myotubularin MTM1
P46414	Cyclin-dependent kinase inhibitor 1B OS=Mus musculus OX=10090 GN=Cdkn1b PE=1 SV=2	Cdkn1b	1.401	0.486457	0.0235464	Up	22.193	10.7	2	2	2	0.671	0.807	1.112	0.817	1.245	1.168	1.318	1.042	nucleus	K06624	CDKN1B; cyclin-dependent kinase inhibitor 1B	mmu05165 Human papillomavirus infection; mmu04110 Cell cycle; mmu04012 ErbB signaling pathway; mmu05169 Epstein-Barr virus infection; mmu05226 Gastric cancer; mmu05162 Measles; mmu05215 Prostate cancer; mmu04066 HIF-1 signaling pathway; mmu05206 MicroRNAs in cancer; mmu05203 Viral carcinogenesis; mmu04934 Cushing syndrome; mmu04068 FoxO signaling pathway; mmu04933 AGE-RAGE signaling pathway in di…	GO:0000003 reproduction; GO:0000075 cell cycle checkpoint; GO:0000077 DNA damage checkpoint; GO:0000079 regulation of cyclin-dependent protein serine/threonine kinase activity; GO:0000082 G1/S transition of mitotic cell cycle; GO:0000278 mitotic cell cycle; GO:0001558 regulation of cell growth; GO:0001890 placenta development; GO:0001932 regulation of protein phosphorylation; GO:0001933 negative …	GO:0000151 ubiquitin ligase complex; GO:0005622 intracellular; GO:0005623 cell; GO:0005634 nucleus; GO:0005654 nucleoplasm; GO:0005737 cytoplasm; GO:0005829 cytosol; GO:0031461 cullin-RING ubiquitin ligase complex; GO:0031464 Cul4A-RING E3 ubiquitin ligase complex; GO:0031974 membrane-enclosed lumen; GO:0031981 nuclear lumen; GO:0032991 protein-containing complex; GO:0043226 organelle; GO:0043227…	GO:0003824 catalytic activity; GO:0004672 protein kinase activity; GO:0004674 protein serine/threonine kinase activity; GO:0004693 cyclin-dependent protein serine/threonine kinase activity; GO:0004857 enzyme inhibitor activity; GO:0004860 protein kinase inhibitor activity; GO:0004861 cyclin-dependent protein serine/threonine kinase inhibitor activity; GO:0005488 binding; GO:0005515 protein bindin…			T	KOG4743	Cyclin-dependent kinase inhibitor
Q8CHY3	Dymeclin OS=Mus musculus OX=10090 GN=Dym PE=1 SV=1	Dym	0.738	-0.438307	0.0233655	Down	75.847	5.2	4	4	5	1.287	1.099	1.154	0.878	0.881	0.806	0.69	0.883	plasma membrane	K23951			GO:0001501 skeletal system development; GO:0006996 organelle organization; GO:0007030 Golgi organization; GO:0007275 multicellular organism development; GO:0009987 cellular process; GO:0010256 endomembrane system organization; GO:0016043 cellular component organization; GO:0032501 multicellular organismal process; GO:0032502 developmental process; GO:0048513 animal organ development; GO:0048731 s…	GO:0005622 intracellular; GO:0005623 cell; GO:0005737 cytoplasm; GO:0005794 Golgi apparatus; GO:0012505 endomembrane system; GO:0043226 organelle; GO:0043227 membrane-bounded organelle; GO:0043229 intracellular organelle; GO:0043231 intracellular membrane-bounded organelle;	GO:0005488 binding; GO:0005515 protein binding; GO:0019899 enzyme binding;			S	KOG2225	Proteins containing regions of low-complexity
Q03311	Cholinesterase OS=Mus musculus OX=10090 GN=Bche PE=1 SV=2	Bche	1.514	0.598365	0.0232647	Up	68.461	17.2	10	10	13	0.811	0.789	0.88	0.805	1.262	1.167	0.891	1.653	extracellular	K01050			GO:0001101 response to acid chemical; GO:0001505 regulation of neurotransmitter levels; GO:0003008 system process; GO:0006725 cellular aromatic compound metabolic process; GO:0006805 xenobiotic metabolic process; GO:0006807 nitrogen compound metabolic process; GO:0007275 multicellular organism development; GO:0007399 nervous system development; GO:0007584 response to nutrient; GO:0007610 behavior…	GO:0005576 extracellular region; GO:0005615 extracellular space; GO:0005622 intracellular; GO:0005623 cell; GO:0005634 nucleus; GO:0005635 nuclear envelope; GO:0005641 nuclear envelope lumen; GO:0005737 cytoplasm; GO:0005783 endoplasmic reticulum; GO:0005788 endoplasmic reticulum lumen; GO:0012505 endomembrane system; GO:0016020 membrane; GO:0031967 organelle envelope; GO:0031970 organelle envelo…	GO:0001540 amyloid-beta binding; GO:0003824 catalytic activity; GO:0003990 acetylcholinesterase activity; GO:0004104 cholinesterase activity; GO:0005488 binding; GO:0005515 protein binding; GO:0016787 hydrolase activity; GO:0016788 hydrolase activity, acting on ester bonds; GO:0019899 enzyme binding; GO:0033218 amide binding; GO:0033265 choline binding; GO:0042165 neurotransmitter binding; GO:004…	PF00135; PF08674	Carboxylesterase family; Acetylcholinesterase tetramerisation domain	T	KOG4389	Acetylcholinesterase/Butyrylcholinesterase
Q9Z0G9	Claudin-3 OS=Mus musculus OX=10090 GN=Cldn3 PE=1 SV=1	Cldn3	1.384	0.468844	0.0226232	Up	23.284	15.1	3	3	5	0.74	0.778	0.879	0.939	0.931	1.101	1.153	1.433	plasma membrane	K06087	CLDN; claudin	mmu04670 Leukocyte transendothelial migration; mmu05160 Hepatitis C; mmu04514 Cell adhesion molecules; mmu04530 Tight junction	GO:0000902 cell morphogenesis; GO:0000904 cell morphogenesis involved in differentiation; GO:0001666 response to hypoxia; GO:0002064 epithelial cell development; GO:0003382 epithelial cell morphogenesis; GO:0006950 response to stress; GO:0007043 cell-cell junction assembly; GO:0007154 cell communication; GO:0007155 cell adhesion; GO:0007165 signal transduction; GO:0009628 response to abiotic stim…	GO:0005622 intracellular; GO:0005623 cell; GO:0005737 cytoplasm; GO:0005886 plasma membrane; GO:0005887 integral component of plasma membrane; GO:0005911 cell-cell junction; GO:0005923 bicellular tight junction; GO:0016020 membrane; GO:0016021 integral component of membrane; GO:0016327 apicolateral plasma membrane; GO:0016328 lateral plasma membrane; GO:0030054 cell junction; GO:0031224 intrinsic…	GO:0004888 transmembrane signaling receptor activity; GO:0005488 binding; GO:0005515 protein binding; GO:0038023 signaling receptor activity; GO:0042802 identical protein binding; GO:0060089 molecular transducer activity;
[truncated: 430 more rows]
